# Supplementary material for: Large gene overlaps in prokaryotic genomes: result of functional constraints or mispredictions?
Source: BMC Genomics. 2008 Jul 15;9:335. doi: 10.1186/1471-2164-9-335 (PMC2478687; doi:10.1186/1471-2164-9-335)
Supplement: Additional file 1 — The 968 overlaps manually analysed. The co-directional, convergent and divergent overlaps analysed. They are separated depending on the orientation of the pair. The genes identification is made joining the Taxonomy ID of the species which contains the gene and the gene name separated by a dot. The columns are the upstream and the downstream gene ids, the functions of the protein encoded in the genes, the orientation, the overlapping length and the type of misannotation. Notice that the types of misannotations are described at the end of each of the lists. [file 1471-2164-9-335-S1.xls]

## Sheet: Full1
OVERLAPS MANUALLY ANALYSED
CO-DIRECTIONAL OVERLAPS
upstream gene	downstream gene	function of the protein encoded in upstream gene	function of the protein encoded in downstream gene	orientation	overlapping length	type of misannotation *
106370.Francci3_2423	106370.Francci3_2424	extracellular solute-binding protein, family 3	serine/threonine protein kinase	->->	61	1
1148.slr0985	1148.slr1610	DTDP-6-deoxy-L-mannose-dehydrogenase	Slr1610 protein	->->	85	1
1148.sll0166	1148.sll0163	Uroporphyrin-III synthase	Hypothetical WD repeat protein sll0163	<-<-	73	1
115711.CP0336	115711.CP0337	UDP-N-acetylmuramoylalanyl-D-glutamate--2,6-diaminopimelate ligase (EC 6.3.2.13) (UDP-N-acetylmuramyl-tripeptide synthetase) (Meso- diaminopimelate-adding enzyme) (UDP-MurNAc-tripeptide synthetase)	N-Acetylmuramoyl Alanine Amidase	->->	86	1
115713.CPn0417	115713.CPn0418	N-Acetylmuramoyl Alanine Amidase	UDP-N-acetylmuramoylalanyl-D-glutamate--2,6-diaminopimelate ligase (EC 6.3.2.13) (UDP-N-acetylmuramyl-tripeptide synthetase) (Meso- diaminopimelate-adding enzyme) (UDP-MurNAc-tripeptide synthetase)	<-<-	86	1
119857.FTL_0443	119857.FTL_0444	major facilitator superfamily (MFS) transport	Methionyl-tRNA synthetase	<-<-	65	1
138119.DSY3969	138119.DSY3970	NADH dehydrogenase I chain G	NADH dehydrogenase I chain F	<-<-	61	1
138677.BA000008_GR_461950-462744	138677.BA000008_GR_462659-464110	N-acetylmuramoyl alanine amidase	UDP-N-acetylmuramoylalanyl-D-glutamate--2,6-diaminopimelate ligase (EC 6.3.2.13) (UDP-N-acetylmuramyl-tripeptide synthetase) (Meso- diaminopimelate-adding enzyme) (UDP-MurNAc-tripeptide synthetase)	<-<-	86	1
155864.z1377	155864.z1378	Putative tail component encoded by cryptic	Putative tail component encoded by cryptic	->->	167	1
158878.SAV0730	158878.SAV0731	Protein nrdI	Ribonuceloside diphosphate reductase major	->->	89	1
158878.SAV1216	158878.SAV1217	Methionyl-tRNA formyltransferase (EC 2.1.2.9)	Similar to RNA-binding Sun protein	->->	82	1
158879.SA1059	158879.SA1060	Methionyl-tRNA formyltransferase (EC 2.1.2.9)	SA1060 protein	->->	82	1
160488.PP1801	160488.PP1802	Glycosyl transferase WbpY	Glycosyl transferase WbpZ	->->	109	1
160488.PP2047	160488.PP2048	3-hydroxyacyl-CoA dehydrogenase family protein	Acyl-CoA dehydrogenase, putative	->->	79	1
160488.PP2780	160488.PP2781	3-oxoacyl-(Acyl-carrier-protein) synthase II	Beta-ketoacyl synthase	->->	130	1
160490.SPy1586	160490.M5005_Spy1305	Putative beta-galactosidase	Putative two-component sensor response regulator	<-<-	71	1
171101.spr0023	171101.spr0024	Deoxyuridinetriphosphatase	Hypothetical protein spr0024	->->	62	1
171101.spr0053	171101.spr0054	Phosphoribosylaminoimidazole carboxylase	Phosphoribosyl glucinamide formyltransferase	->->	74	1
171101.spr0338	171101.spr0339	Mevalonate kinase	Diphosphomevalonate decarboxylase	->->	100	1
171101.spr1459	171101.spr1460	Glycosil transferase	UDP-glucose 4-epimerase	<-<-	137	1
177439.DP1649	177439.DP1650	Hypothetical membrane protein	Conserved hypothetical membrane protein	<-<-	131	1
177439.DP1792	177439.DP1793	Related to chemotaxis protein methyltransferase	Related to two-component system	<-<-	83	1
177439.DP2210	177439.DP2211	Probable hydrogenase, chain U	Probable hydrogenase, small chain	->->	71	1
177439.DP2629	177439.DP2630	Hypothetical protein	Related to NAD(P)H steroid dehydrogenase	<-<-	65	1
178306.PAE2479	178306.PAE2480	Enoyl-CoA hydratase	Aldehyde dehydrogenase	<-<-	73	1
182082.CpB0433	182082.CpB0434	N-Acetylmuramoyl Alanine Amidase	UDP-N-acetylmuramoylalanyl-D-glutamate--2,6-diaminopimelate ligase (EC 6.3.2.13) (UDP-N-acetylmuramyl-tripeptide synthetase) (Meso- diaminopimelate-adding enzyme) (UDP-MurNAc-tripeptide synthetase)	<-<-	86	1
186103.spyM18_0177	186103.spyM18_0178	Putative hexulose-6-phosphate isomerase	Putative L-ribulose 5-phosphate	->->	62	1
186497.PF0694	186497.PF0695	Flavoprotein	Hypothetical protein PF0695	->->	86	1
187410.y0367	187410.y0368	Glucose-1-phosphate thymidylyltransferase	Hypothetical protein wecD	->->	80	1
187410.y0400	187410.y0401	Lysophospholipase L(2)	Putative haloacid dehalogenase-like hydrolase	->->	95	1
187410.y0865	187410.y0866	Anaerobic dimethyl sulfoxide reductase subunit B	Anaerobic dimethyl sulfoxide reductase subunit C	->->	62	1
187410.y1663	187410.y1664	O-succinylbenzoate synthase (EC 4.2.1.-) (OSB synthase) (OSBS) (4-(2'- carboxyphenyl)-4-oxybutyric acid synthase) (O-succinylbenzoic acid synthase)	O-succinylbenzoate-CoA ligase	->->	64	1
187410.y2340	187410.y2341	Imidazolonepropionase (EC 3.5.2.7) (Imidazolone-5-propionate hydrolase)	Putative histidine degradation enzyme	->->	91	1
187410.y2395	187410.y2396	Hypothetical	Inner membrane ABC-transporter YbtQ	<-<-	131	1
187410.y3164	187410.y3165	DNA helicase, ATP-dependent dsDNA/ssDNA	Protease III	<-<-	67	1
188937.MA0797	188937.MA0798	Polysaccharide deacetylase	N-acetylglucosaminyl-phosphatidylinositol	<-<-	62	1
188937.MA0840	188937.MA0841	Dipeptide ABC transporter, solute-binding protein	Hypothetical protein MA0841	->->	71	1
189518.LA0789	189518.LA0790	Dihydrofolate reductase	Citrate synthase	<-<-	118	1
189518.LA1585	189518.LA1586	Putative transketolase N-terminal section	Transketolase C-terminal section	->->	61	1
189518.LA1660	189518.LA1661	DTDP-4-dehydrorhamnose reductase	DTDP-glucose 4,6-dehydratase	->->	64	1
189518.LB016	189518.LB017	Uroporphyrinogen decarboxylase	Oxygen-independent coproporphyrinogen III oxidase	->->	94	1
190485.AE008922_GR_2655307-2656656	190485.XCC2258	Dihydroorotase	Peptidase	->->	61	1
190485.AE008922_GR_2927538-2929316	190485.AE008922_GR_2929211-2930689	Cyclomaltodextrin glucanotransferase	Transport protein	<-<-	106	1
190485.AE008922_GR_4622747-4623412	190485.AE008922_GR_4623184-4624617	Two-component system regulatory protein	Two-component system sensor protein	->->	229	1
190485.AE008922_GR_4733488-4735410	190485.XCC3994	Glucose-6-phosphate 1-dehydrogenase	Hypothetical protein XCC3994	<-<-	151	1
190485.XCC0838	190485.AE008922_GR_996508-997506	MutT-like protein	Exodeoxyribonuclease IX	<-<-	112	1
190486.AE008923_GR_2277508-2277978	190486.AE008923_GR_2277843-2278856	Flagellar protein	Flagellar protein	<-<-	136	1
190486.AE008923_GR_4668604-4669269	190486.AE008923_GR_4669041-4670450	Two-component system regulatory protein	Two-component system sensor protein	->->	229	1
190486.XAC0911	190486.AE008923_GR_1073055-1074041	MutT-like protein	Exodeoxyribonuclease IX	<-<-	112	1
190486.XAC1117	190486.XAC1118	Hypothetical protein XAC1117	Hypothetical protein XAC1118	->->	74	1
190486.XAC1699	190486.XAC1700	Glycosyltransferase	Hexosyltransferase	->->	181	1
190650.CC0334	190650.CC0335	Transcriptional regulator, TetR family	TonB-dependent receptor	->->	61	1
190650.CC0788	190650.CC0789	Hypothetical protein CC0788	Glycosyl hydrolase, family 31	->->	100	1
190650.CC2927	190650.CC2928	Hypothetical protein CC2927	TonB-dependent receptor	<-<-	91	1
190650.CC3628	190650.CC3629	Hypothetical protein CC3628	DTDP-D-glucose-4,6-dehydratase	<-<-	85	1
192952.MM2486	192952.MM2487	F420H2 dehydrogenase subunit	F(420)H(2) oxidoreductase subunit H (F(420)H(2) dehydrogenase subunit H) (FPO subunit H)	<-<-	121	1
193567.SPs0575	193567.SPs0576	Putative two-component response regulator	Putative beta-galactosidase	->->	71	1
194439.CT1838	194439.CT1839	Menaquinone-specific isochorismate synthase	2-succinyl-6-hydroxy-2	->->	61	1
196164.CE0729	196164.CE0730	Putative glutaryl-CoA dehydrogenase	Putative multidrug resistance protein	->->	71	1
196164.CE0790	196164.CE0791	Putative helicase	Putative ATP-dependent DNA helicase	->->	287	1
196164.CE1059	196164.CE1060	Putative p-aminobenzoic acid synthase	Hypothetical protein	->->	64	1
196164.CE1064	196164.CE1065	Hypothetical protein	Hypothetical protein	<-<-	61	1
196164.CE1584	196164.CE1585	Hypothetical protein	Hypothetical protein	<-<-	97	1
196164.CE1669	196164.CE1670	Hypothetical protein	Putative cation-transporting P-type ATPase	->->	128	1
196164.CE2057	196164.CE2058	UDP-N-acetylmuramoylalanyl-D-glutamyl-2,6-diamino	UDP-N-acetylmuramoylalanyl-D-glutamate--2,6-diaminopimelate ligase (EC 6.3.2.13) (UDP-N-acetylmuramyl-tripeptide synthetase) (Meso- diaminopimelate-adding enzyme) (UDP-MurNAc-tripeptide synthetase)	<-<-	62	1
196164.CE2713	196164.CE2714	Hypothetical protein	Hypothetical protein	<-<-	428	1
196164.CE2757	196164.CE2758	Putative transcription regulator	Hypothetical protein	->->	68	1
196600.VV1119	196600.VV1120	O-succinylbenzoate synthase	O-succinylbenzoic acid--CoA ligase	->->	64	1
196600.VV1421	196600.VV1422	Signal transduction histidine kinase	DNA-binding response regulator	<-<-	107	1
196600.VV2069	196600.VV2070	Putative chemotaxis protein CheY	Signal transduction histidine kinase	<-<-	80	1
196600.VVA0112	196600.VVA0113	Signal transduction histidine kinase	DNA-binding response regulator	<-<-	113	1
196600.VVA0245	196600.VVA0246	Phosphoglycerol transferase	Predicted membrane-associated, metal-dependent	<-<-	62	1
196600.VVA0956	196600.VVA0958	Uroporphyrinogen-III methylase	Anaerobic dehydrogenase	<-<-	79	1
196600.VVA0985	196600.VVA0986	Uncharacterized protein conserved in bacteria	Uncharacterized protein conserved in bacteria	<-<-	70	1
196600.VVA1513	196600.VVA1514	Phosphotransferase system,	Phosphotransferase system,	<-<-	65	1
196600.VVA1606	196600.VVA1607	Ribulose-5-phosphate 4-epimerase	Predicted hydrolase	->->	185	1
197221.tll0457	197221.tll0458	Glucose-1-phosphate thymidylyltransferase	DTDP-glucose 4,6-dehydratase	<-<-	103	1
197221.tll0661	197221.tll0662	Biotin synthetase	Phenylalanyl-tRNA synthetase beta chain (EC 6.1.1.20) (Phenylalanine-- tRNA ligase beta chain) (PheRS)	<-<-	65	1
197221.tll1338	197221.tll1339	Tll1338 protein	DNA polymerase I	<-<-	112	1
199310.c0565	199310.c0566	Multidrug resistance-like ATP-binding protein mdlA (EC 3.6.3.44)	Multidrug resistance-like ATP-binding protein mdlB (EC 3.6.3.44)	->->	122	1
199310.c0730	199310.c0731	Nicotinate-nucleotide adenylyltransferase (EC 2.7.7.18) (Deamido- NAD(+) pyrophosphorylase) (Deamido-NAD(+) diphosphorylase) (Nicotinate mononucleotide adenylyltransferase) (NaMN adenylyltransferase)	DNA polymerase III delta subunit (EC 2.7.7.7)	<-<-	62	1
199310.c0914	199310.c0915	Hypothetical ABC transporter ATP-binding protein yliA	Putative binding protein yliB precursor	->->	137	1
199310.c1002	199310.c1003	Hypothetical protein ybjT	Low specificity L-threonine aldolase (EC 4.1.2.5) (Low specificity L- TA)	<-<-	65	1
199310.c1657	199310.c1658	PTS-dependent dihydroxyacetone kinase, ADP-binding subunit dhaL (EC 2.7.-.-)	PTS-dependent dihydroxyacetone kinase, dihydroxyacetone-binding subunit dhaK (EC 2.7.-.-)	<-<-	68	1
199310.c1836	199310.c1837	Hypothetical protein ynbC	Hypothetical protein ynbD	->->	86	1
199310.c2420	199310.c2421	Putative cytoplasmic transmembrane protein	Putative ABC transporter protein	<-<-	131	1
199310.c2782	199310.c2783	Anaerobic glycerol-3-phosphate dehydrogenase subunit A (EC 1.1.99.5) (G-3-P dehydrogenase)	Anaerobic glycerol-3-phosphate dehydrogenase subunit B (EC 1.1.99.5) (Anaerobic G-3-P dehydrogenase subunit B) (Anaerobic G3Pdhase B)	->->	83	1
199310.c3311	199310.c3312	Multifunctional protein surE (Stationary-phase survival protein surE) [Includes- 5'/3'-nucleotidase (EC 3.1.3.5) (EC 3.1.3.6) (Nucleoside monophosphate phosphohydrolase); Exopolyphosphatase (EC 3.6.1.11)]	tRNA pseudouridine synthase D (EC 5.4.99.-) (tRNA-uridine isomerase D) (tRNA pseudouridylate synthase D)	<-<-	65	1
199310.c3623	199310.c3624	IutA protein	L-lysine 6-monooxygenase (EC 1.14.13.59) (Lysine N(6)-hydroxylase)	<-<-	79	1
199310.c3896	199310.c3897	N-acetylgalactosamine permease IIC component 1 (PTS system N- acetylgalactosamine-specific EIIC component 1) (EIIC-Aga)	N-acetylgalactosamine permease IID component (PTS system N- acetylgalactosamine-specific EIID component) (EIID-Aga)	->->	80	1
199310.c4344	199310.c4345	Cyclic di-GMP-binding protein precursor (Cellulose synthase regulatory subunit)	Cellulose synthase catalytic subunit [UDP-forming] (EC 2.4.1.12)	<-<-	77	1
199310.c4830	199310.c4831	Shikimate transporter	hypothetical protein	->->	68	1
199310.c4878	199310.c4879	Glycerol kinase (EC 2.7.1.30) (ATP-glycerol 3-phosphotransferase) (Glycerokinase) (GK)	Glycerol uptake facilitator protein	<-<-	83	1
199310.c5021	199310.c5022	Putative oxidoreductase	Putative transmembrane transport protein	<-<-	128	1
203267.TWT110	203267.TWT111	Naphthoate synthase	O-succinylbenzoic acid-CoA ligase	->->	149	1
203267.TWT214	203267.TWT215	1-acyl-sn-glycerol-3-phosphate acyltransferase	Phospho-2-dehydro-3-deoxyheptonate aldolase	->->	68	1
203267.TWT418	203267.TWT419	Hypothetical protein	Hypothetical protein	->->	107	1
204722.BRA0079	204722.BRA0080	Para-aminobenzoate synthase, component I	Para-aminobenzoate synthase, component I	<-<-	67	1
206672.BL1108	206672.BL1109	PurL	Possible carboxylesterase or lipase	->->	110	1
209261.t1772	209261.STY1184	Hypothetical protein STY1185	annotation not available	<-<-	65	1
209261.t4434	209261.t4435	Putative transport protein SgaT	Putative IIB protein of PTS system	->->	217	1
212717.CTC02475	212717.CTC02477	Putative carbon-monoxide dehydrogenase, middle	Putative carbon-monoxide dehydrogenase, large	<-<-	71	1
220341.STY1184	220341.STY1185	annotation not available	Hypothetical protein STY1185	->->	65	1
220664.PFL_2996	220664.PFL_2997	Malonyl CoA-acyl carrier protein transacylase	Yersiniabactin polyketide/non-ribosomal peptide	->->	76	1
221109.OB1221	221109.OB1222	Probable inorganic polyphosphate/ATP-NAD kinase 1 (EC 2.7.1.23) (Poly(P)/ATP NAD kinase 1)	Pseudouridine synthase	->->	68	1
221988.MS1068	221988.MS1069	Hypothetical protein	NADPH-dependent 7-cyano-7-deazaguanine reductase (EC 1.7.1.-) (NADPH- dependent nitrile oxidoreductase)	<-<-	77	1
221988.MS1652	221988.MS1653	SdhA protein	FrdB protein	->->	68	1
223283.PSPTO4685	223283.PSPTO4686	Coronafacic acid synthetase, ligase component	Coronafacic acid polyketide synthase I	->->	113	1
224308.BSU18210	224308.BSU18220	YngE protein	YngF protein	<-<-	242	1
224325.AF0033	224325.AF0034	Acyl carrier protein synthase	3-ketoacyl-CoA thiolase	->->	98	1
224325.AF0134	224325.AF0135	3-ketoacyl-CoA thiolase	Hypothetical protein	<-<-	61	1
224325.AF1270	224325.AF1271	Transcriptional regulatory protein, ArsR family	Phosphoribosylaminoimidazole carboxylase catalytic subunit (EC 4.1.1.21) (AIR carboxylase) (AIRC)	->->	74	1
224325.AF1308	224325.AF1309	Thymidylate kinase, putative	Hypothetical protein	<-<-	169	1
224325.AF1974	224325.AF1975	Delta-aminolevulinic acid dehydratase (EC 4.2.1.24) (Porphobilinogen synthase) (ALAD) (ALADH)	Glutamyl-tRNA reductase (EC 1.2.1.70) (GluTR)	<-<-	86	1
224911.blr3004	224911.blr3005	Squalene--hopene cyclase (EC 5.4.99.17)	Blr3005 protein	->->	67	1
224911.blr3326	224911.blr3327	Blr3326 protein	Blr3327 protein	->->	85	1
224911.blr6742	224911.blr6743	Blr6742 protein	Blr6743 protein	->->	106	1
224911.blr7484	224911.blr7485	Hypothetical zinc protease	Hypothetical zinc protease	->->	82	1
224911.bll3875	224911.bll3876	Hypothetical metabolite transport protein	Aldehyde dehydrogenase	<-<-	115	1
224911.bll4762	224911.bll4763	Bll4762 protein	Dihydroxy-acid dehydratase 2 (EC 4.2.1.9) (DAD 2)	<-<-	86	1
224911.bll5749	224911.bll5750	Bll5749 protein	Alanyl-tRNA synthetase (EC 6.1.1.7) (Alanine--tRNA ligase) (AlaRS)	<-<-	131	1
224911.bll5924	224911.bll5925	Bll5924 protein	Bll5925 protein	<-<-	103	1
224911.bll6325	224911.bll6326	Bll6325 protein	ABC transporter permease protein	<-<-	101	1
224911.bll6376	224911.bll6377	Bll6376 protein	Bll6377 protein	<-<-	91	1
224911.bll8231	224911.bll8232	Bll8231 protein	Bll8232 protein	<-<-	122	1
224914.BMEI0132	224914.BMEI0133	Fe-S OXIDOREDUCTASE	Diaminopimelate epimerase (EC 5.1.1.7) (DAP epimerase)	<-<-	61	1
224914.BMEI0700	224914.BMEI0701	PRECORRIN-3B C17-METHYLTRANSFERASE	PRECORRIN-4 C11-METHYLTRANSFERASE	->->	127	1
224914.BMEI1450	224914.BMEI1451	THREONINE SYNTHASE	Zinc protease	->->	127	1
224914.BMEI1521	224914.BMEI1522	ACYL-COA DEHYDROGENASE	DBI-RELATED PROTEIN 1	->->	109	1
224914.BMEI1898	224914.BMEI1899	CYTOCHROME O UBIQUINOL OXIDASE OPERON PROTEIN	CYTOCHROME O UBIQUINOL OXIDASE SUBUNIT III	<-<-	82	1
224914.BMEII0366	224914.BMEII0367	N-formylglutamate deformylase	Bifunctional imidazolonepropionase/histidine ammonia-lyase [Includes- Imidazolonepropionase (EC 3.5.2.7) (Imidazolone-5-propionate hydrolase); Histidine ammonia-lyase (EC 4.3.1.3) (Histidase)]	<-<-	143	1
224914.BMEII0827	224914.BMEII0828	GLUCOSE-1-PHOSPHATE CYTIDYLYLTRANSFERASE	POSSIBLE S-ADENOSYLMETHIONINE-DEPENDENT	<-<-	76	1
224914.BMEII0839	224914.BMEII0840	PUTATIVE UNDECAPRENYL-PHOSPHATE	Glycosyltransferase involved in cell wall	->->	79	1
224914.BMEII0870	224914.BMEII0871	ALCOHOL DEHYDROGENASE	SHIKIMATE 5-DEHYDROGENASE	<-<-	107	1
224914.BMEII1020	224914.BMEII1021	3-HYDROXYBUTYRYL-COA DEHYDROGENASE	ENOYL-COA HYDRATASE	<-<-	116	1
224914.BMEII1038	224914.BMEII1039	METHYLTRANSFERASE	TRNA PSEUDOURIDINE SYNTHASE A	<-<-	122	1
224914.BMEII1100	224914.BMEII1101	Cellobiose phosphotransferase system celC	BACTOPRENOL GLUCOSYL TRANSFERASE , BACTOPRENOL	<-<-	107	1
226186.BT0743	226186.BT0744	Penicillin-binding protein 1A	2-amino-4-hydroxy-6-hydroxymethyldihydropteridine	->->	131	1
226186.BT2127	226186.BT2128	Putative beta-phosphoglucomutase	Hypothetical protein	->->	71	1
227941.CCA00376	227941.CCA00377	UDP-N-acetylmuramoylalanyl-D-glutamate--2,6-diaminopimelate ligase (EC 6.3.2.13) (UDP-N-acetylmuramyl-tripeptide synthetase) (Meso- diaminopimelate-adding enzyme) (UDP-MurNAc-tripeptide synthetase)	N-acetylmuramoyl-L-alanine amidase, family 3	->->	86	1
229193.YP0362	229193.YP0363	Anaerobic dimethyl sulfoxide reductase subunit B	Anaerobic dimethyl sulfoxide reductase subunit C	->->	62	1
229193.YP0815	229193.YP0816	Glucose-1-phosphate cytidylyltransferase	Putative CDP-D-glucose-4,6-dehydratase	->->	65	1
229193.YP1657	229193.YP1658	Inner membrane ABC-transporter YbtQ	Hypothetical	->->	131	1
229193.YP1713	229193.YP1714	Putative histidine degradation enzyme	Imidazolonepropionase (EC 3.5.2.7) (Imidazolone-5-propionate hydrolase)	<-<-	91	1
229193.YP2882	229193.YP2883	Protease III	DNA helicase, ATP-dependent dsDNA/ssDNA	->->	67	1
229193.YP3184	229193.YP3185	Glucose-1-phosphate thymidylyltransferase	Hypothetical protein wecD	->->	80	1
229193.YP3218	229193.YP3219	Lysophospholipase L(2)	Putative haloacid dehalogenase-like hydrolase	->->	95	1
233412.HD0081	233412.HD0082	UDP-N-acetylenolpyruvoylglucosamine reductase (EC 1.1.1.158) (UDP-N- acetylmuramate dehydrogenase)	Biotin operon represssor	->->	74	1
233412.HD1479	233412.HD1480	Probable transcriptional repressor of	Dethiobiotin synthetase 1 (EC 6.3.3.3) (Dethiobiotin synthase 1) (DTB synthetase 1) (DTBS 1)	->->	64	1
235909.GK1745	235909.GK1746	Transcriptional repressor of trehalose operon	Alpha,alpha-phosphotrehalase	<-<-	113	1
235909.GK1796	235909.GK1797	Cobyrinic acid a,c-diamide synthase	Cobalamin biosynthesis protein	<-<-	289	1
242231.NGO0309	242231.NGO0310	Putative dethiobiotin synthetase	Hypothetical protein	->->	67	1
242231.NGO1056	242231.NGO1058	Hypothetical protein	5'-nucleotidase surE (EC 3.1.3.5) (Nucleoside 5'-monophosphate phosphohydrolase)	<-<-	97	1
243090.RB11986	243090.RB11988	Histidine protein kinase homolog GacS	Probable serine/threonine-protein kinase pknB	<-<-	92	1
243090.RB13155	243090.RB13156	N-acetylgalactosamine 6-sulfate sulfatase	Probable lipase/esterase	<-<-	104	1
243090.RB13303	243090.RB13304	Asparagine synthetase	Probable N-carbamyl-L-amino acid amidohydrolase	->->	121	1
243090.RB1430	243090.RB1431	Putative NADH-ubiquinone oxidoreductase subunit	NADH dehydrogenase/oxidoreductase	<-<-	67	1
243090.RB2239	243090.RB2242	Probable short-chain dehydrogenase	Oxidoreductase, short-chain	<-<-	70	1
243090.RB5277	243090.RB5278	Probable dihydrodipicolinate synthase	D-amino acid dehydrogenase, small chain	->->	101	1
243090.RB5479	243090.RB5482	Probable sensory transduction histidine kinase	Probable response regulator	<-<-	137	1
243090.RB5754	243090.RB5755	Probable chaperone protein DnaK	Probable chaperone protein DnaK	->->	89	1
243090.RB8037	243090.RB8038	Probable phosphoserine phosphatase	5-oxoprolinase	->->	161	1
243090.RB8759	243090.RB8763	BatB	BatA	<-<-	106	1
243090.RB9654	243090.RB9655	Phosphate acetyltransferase	Acetate kinase	->->	70	1
243161.TC0142	243161.TC0143	UDP-N-acetylglucosamine--N-acetylmuramyl-(pentapeptide) pyrophosphoryl-undecaprenol N-acetylglucosamine transferase (EC 2.4.1.227) (Undecaprenyl-PP-MurNAc-pentapeptide-UDPGlcNAc GlcNAc transferase)	MurC/ddl bifunctional enzyme [Includes- UDP-N-acetylmuramate--L- alanine ligase (EC 6.3.2.8) (UDP-N-acetylmuramoyl-L-alanine synthetase); D-alanine--D-alanine ligase (EC 6.3.2.4) (D-alanylalanine synthetase) (D-Ala-D-Ala ligase)]	->->	86	1
243161.TC0539	243161.TC0540	N-acetylmuramoyl-L-alanine amidase, putative	UDP-N-acetylmuramoylalanyl-D-glutamate--2,6-diaminopimelate ligase (EC 6.3.2.13) (UDP-N-acetylmuramyl-tripeptide synthetase) (Meso- diaminopimelate-adding enzyme) (UDP-MurNAc-tripeptide synthetase)	<-<-	101	1
243230.DR0697	243230.DR0698	V-type ATP synthase subunit E (EC 3.6.3.14) (V-type ATPase subunit E)	V-type ATP synthase subunit C (EC 3.6.3.14) (V-type ATPase subunit C)	->->	65	1
243230.DR0821	243230.DR0822	Lipase, putative	Oxidoreductase, short-chain	<-<-	224	1
243230.DRA0363	243230.DRA0364	P49 secreted protein	Oxidoreductase, short-chain	->->	161	1
243273.MG113	243273.MG114	Asparaginyl-tRNA synthetase (EC 6.1.1.22) (Asparagine--tRNA ligase) (AsnRS)	CDP-diacylglycerol--glycerol-3-phosphate 3-phosphatidyltransferase (EC 2.7.8.5) (Phosphatidylglycerophosphate synthase) (PGP synthase)	->->	65	1
243274.TM0141	243274.TM0142	Anthranilate synthase component II (EC 4.1.3.27) [Includes- Glutamine amidotransferase; Anthranilate phosphoribosyltransferase (EC 2.4.2.18)]	Anthranilate synthase component 1 (EC 4.1.3.27) (Anthranilate synthase component I)	<-<-	133	1
243274.TM1229	243274.TM1230	Hypothetical protein	Hypothetical protein	<-<-	310	1
243274.TM1754	243274.TM1755	Probable butyrate kinase 1 (EC 2.7.2.7) (BK 1) (Branched-chain carboxylic acid kinase 1)	Phosphate butyryltransferase	->->	217	1
243277.VC0259	243277.VC0260	Possible outer membrane protein precursor	Mannosyl-transferase	<-<-	113	1
243277.VC0524	243277.VC0525	Dihydroneopterin aldolase FolB, putative	2-amino-4-hydroxy-6-hydroxymethyldihydropteridine	->->	85	1
243277.VC0651	243277.VC0652	Hypothetical protein VC0651	Protease, putative	<-<-	76	1
243277.VC0752	243277.VC0753	Chaperone protein hscA homolog	Ferredoxin	->->	68	1
243277.VC0798	243277.VC0799	Citrate lyase, beta subunit	Citrate lyase, alpha subunit	->->	65	1
243277.VC1113	243277.VC1114	8-amino-7-oxononanoate synthase	Biotin synthesis protein BioC	->->	139	1
243277.VCA1090	243277.VCA1091	Chemotaxis protein CheD, putative	Chemotaxis protein methyltransferase 3 (EC 2.1.1.80)	<-<-	62	1
246194.CHY_0098	246194.CHY_0099	Putative transporter	Putative methylase	->->	79	1
246200.SPO1793	246200.SPO1794	WD domain/cytochrome c family protein	Formate dehydrogenase, gamma subunit	<-<-	85	1
257311.BPP0172	257311.BPP0173	DTDP-4-dehydrorhamnose reductase	DTDP-glucose 4,6-dehydratase	<-<-	64	1
258594.RPA3983	258594.RPA3984	Putative nucleotide sugar epimerase/dehydratase	Bifunctional protein hldE [Includes- D-beta-D-heptose 7-phosphate kinase (EC 2.7.1.-) (D-beta-D-heptose 7-phosphotransferase); D-beta-D- heptose 1-phosphate adenosyltransferase (EC 2.7.7.-)]	<-<-	62	1
260799.BAS3419	260799.BAS3420	AMP-binding protein	BioY family protein	<-<-	151	1
262698.BruAb2_0079	262698.BruAb2_0080	Para-aminobenzoate synthase, component I	Para-aminobenzoate synthase, component I	<-<-	67	1
262724.TTC0311	262724.TTC0312	uroporphyrin-III C-methyltransferase/precorrin-2	uroporphyrinogen-III synthase	<-<-	94	1
263820.PTO0269	263820.PTO0270	Methylmalonyl-CoA mutase	Methylmalonyl-CoA mutase alpha subunit	->->	83	1
263820.PTO1020	263820.PTO1021	DNA polymerase, bacteriophage-type	3-hydroxybutyryl-CoA	<-<-	83	1
264199.stu0758	264199.stu0759	Lipid/multidrug/protein-type ABC exporter, ATP	Lipid/multidrug/protein-type ABC exporter, ATP	->->	134	1
264201.pc0033	264201.pc0034	Putative bifunctional protein	Probable ATP-dependent DNA helicase	->->	116	1
264201.pc0320	264201.pc0321	Putative phosphatidate cytidylyltransferase	Probable undecaprenyl pyrophosphate synthetase	<-<-	95	1
264201.pc0470	264201.pc0471	Putative multifunctional cell division protein	Undecaprenyl-diphosphatase (EC 3.6.1.27) (Undecaprenyl pyrophosphate phosphatase) (Bacitracin resistance protein)	<-<-	67	1
264201.pc0882	264201.pc0883	Putative 3-phosphoshikimate	Putative shikimate kinase	->->	67	1
264203.ZMO0782	264203.ZMO0783	Aspartyl/glutamyl-tRNA(Asn/Gln) amidotransferase subunit B (EC 6.3.5.-) (Asp/Glu-ADT subunit B)	Glutamyl-tRNA(Gln) amidotransferase subunit A (EC 6.3.5.-) (Glu-ADT subunit A)	<-<-	62	1
264730.PSPPH_2875	264730.PSPPH_2876	Oxidoreductase, short-chain	Integral membrane protein	->->	61	1
266835.mlr3264	266835.mlr3265	ATP-binding component of a ABC transport system	Oligopeptide ABC transporter, periplasmic	->->	118	1
266835.mlr5265	266835.mlr5266	UDP-glucose dehydrogenase	Mlr5266 protein	->->	65	1
266835.mlr7137	266835.mlr7138	Arylmalonate decarboxylase	Threonine dehydratase	->->	67	1
266835.mlr8454	266835.mlr8455	Acyltransferase	Mlr8455 protein	->->	70	1
266835.mll2713	266835.mll2714	Mll2713 protein	ATP-binding protein of ABC transporter	<-<-	113	1
266835.mll3631	266835.mll3632	3',5'-cyclic-nucleotide phosphodiesterase; CpdA	D-beta-hydroxybutyrate dehydrogenase	<-<-	70	1
266835.mll3791	266835.mll3792	Transglycosylase	4-hydroxy-3-methylbut-2-en-1-yl diphosphate synthase (EC 1.17.4.3) (1- hydroxy-2-methyl-2-(E)-butenyl 4-diphosphate synthase)	<-<-	262	1
266835.mll5369	266835.mll5370	Sarcosine dehydrogenase	Mll5370 protein	<-<-	160	1
266835.mll5717	266835.mll5719	Mll5717 protein	Succinate-semialdehyde dehydrogenase	<-<-	95	1
266835.mll6499	266835.mll6500	Exopolysaccharide production protein; ExoQ	UDP-hexose transferase	<-<-	74	1
266835.mll7303	266835.mll7304	Mll7303 protein	Sarcosine oxidase alpha subunit	<-<-	62	1
266835.mll8742	266835.mll6125	Mll8742 protein	Cytochrome P450-family protein	<-<-	319	1
266835.mll8747	266835.mll6996	Mll8747 protein	Mll6996 protein	<-<-	214	1
267747.PPA0885	267747.PPA0886	Hydroxyethylthiazole kinase	Thiamine-phosphate pyrophosphorylase	->->	176	1
267747.PPA0902	267747.PPA0903	O-succinylbenzoate-CoA synthase	Menaquinone biosynthesis protein	->->	89	1
267747.PPA1076	267747.PPA1077	Threonyl-tRNA synthetase (EC 6.1.1.3) (Threonine--tRNA ligase) (ThrRS)	Putative HIT family protein	->->	665	1
267747.PPA1113	267747.PPA1114	Trehalose synthase	Putative alpha-amylase	<-<-	79	1
267747.PPA1337	267747.PPA1338	Signal transduction histidine kinase	Putative response regulator	<-<-	154	1
269799.Gmet_2341	269799.Gmet_2342	Glycosyl transferase, family 9	Glycosyl transferase, family 2	<-<-	89	1
271848.BTH_I0189	271848.BTH_I0190	glucarate dehydratase	D-galactarate dehydratase	->->	71	1
271848.BTH_I0190	271848.BTH_I0191	D-galactarate dehydratase	hypothetical protein	->->	64	1
271848.BTH_I0461	271848.BTH_I0462	Glycosyl transferase family, helical bundle	molybdopterin oxidoreductase family protein	<-<-	88	1
271848.BTH_I0989	271848.BTH_I0990	glycosyl transferase, group 1 family protein	lipopolysaccharide core biosynthesis	->->	116	1
271848.BTH_I1395	271848.BTH_I1396	FAD-binding monooxygenase, PheA/TfdB family	4-hydroxybenzoate transporter	->->	122	1
271848.BTH_I1424	271848.BTH_I1425	drug resistance transporter, EmrB/QacA	glycerophosphoryl diester phosphodiesterase	<-<-	74	1
271848.BTH_I2986	271848.BTH_I2987	phosphoribosyl-AMP cyclohydrolase	imidazoleglycerol phosphate synthase, cyclase	<-<-	403	1
271848.BTH_I3341	271848.BTH_I3342	SET domain protein	oxidoreductase, FAD/FMN-binding	<-<-	92	1
271848.BTH_II1234	271848.BTH_II1235	JamP	JamP	->->	119	1
271848.BTH_II1364	271848.BTH_II1365	DNA methyltransferase	gp51	<-<-	184	1
271848.BTH_II1414	271848.BTH_II1415	cytochrome c family protein	hypothetical protein	<-<-	136	1
271848.BTH_II1693	271848.BTH_II1694	transcriptional regulator, GntR family	D-beta-hydroxybutyrate dehydrogenase	->->	79	1
271848.BTH_II1821	271848.BTH_II1822	probable transporter	PepSY-associated TM helix family	<-<-	110	1
271848.BTH_II2065	271848.BTH_II2066	NAD-dependent formate dehydrogenase, alpha	oxidoreductase, FAD-binding family protein	<-<-	169	1
271848.BTH_II2094	271848.BTH_II2095	ketol-acid reductoisomerase	diaminopimelate decarboxylase, putative	->->	104	1
272557.APE0373	272557.APE0374	Hypothetical protein APE0373	Isoleucyl-tRNA synthetase (EC 6.1.1.5) (Isoleucine--tRNA ligase) (IleRS)	<-<-	61	1
272561.CT268	272561.CT269	N-Acetylmuramoyl Alanine Amidase	UDP-N-acetylmuramoylalanyl-D-glutamate--2,6-diaminopimelate ligase (EC 6.3.2.13) (UDP-N-acetylmuramyl-tripeptide synthetase) (Meso- diaminopimelate-adding enzyme) (UDP-MurNAc-tripeptide synthetase)	<-<-	86	1
272569.rrnB0198	272569.rrnB0199	Dihydrolipoamide S-acetyltransferase component of	Pyruvate dehydrogenase	<-<-	92	1
272624.lpg0494	272624.lpg0495	Argininosuccinate synthase (EC 6.3.4.5) (Citrulline--aspartate ligase)	Argininosuccinate lyase (EC 4.3.2.1) (Arginosuccinase) (ASAL)	->->	98	1
272624.lpg0609	272624.lpg0610	Alanyl tRNA synthetase	Major facilitator family transporter	<-<-	127	1
272624.lpg1245	272624.lpg1246	LvhD4	LvhB11	<-<-	182	1
272624.lpg1828	272624.lpg1829	Enoyl CoA hydratase/isomerase	Acyl CoA carboxylase subunit alpha subunit	->->	77	1
272626.lin0010	272626.lin0011	Lin0010 protein	Lin0011 protein	->->	92	1
272634.MPN018	272634.MPN019	Hypothetical ABC transporter ATP-binding protein MG014 homolog (D12_orf623)	Hypothetical ABC transporter ATP-binding protein MG015 homolog (D12_orf634)	->->	89	1
272634.MPN492	272634.MPN493	Probable L-ribulose-5-phosphate 3-epimerase ulaE (EC 5.1.3.22) (L- xylulose-5-phosphate 3-epimerase) (L-ascorbate utilization protein E)	Probable 3-keto-L-gulonate-6-phosphate decarboxylase (EC 4.1.1.85) (3- dehydro-L-gulonate-6-phosphate decarboxylase) (KGPDC) (L-ascorbate utilization protein D)	<-<-	65	1
272635.MYPU_2000	272635.MYPU_2010	GLUTAMYL-TRNA(GLN) AMIDOTRANSFERASE SUBUNIT A	Aspartyl/glutamyl-tRNA(Asn/Gln) amidotransferase subunit B (EC 6.3.5.-) (Asp/Glu-ADT subunit B)	->->	71	1
272635.MYPU_5970	272635.MYPU_5980	HEXULOSE-6-PHOSPHATE SYNTHASE	HEXULOSE-6-PHOSPHATE ISOMERASE	->->	65	1
272843.PM0200	272843.PM0201	FrdB	FrdA	<-<-	68	1
273057.SSO0052	273057.SSO0054	Orf c05018 protein	Orf c05017 protein	->->	80	1
273057.SSO0325	273057.SSO0326	NADH dehydrogenase subunit H	NADH dehydrogenase subunit I	->->	76	1
273057.SSO1021	273057.SSO1022	Formate hydrogenlyase subunit 3	Formate hydrogenlyase subunit 7	<-<-	124	1
273057.SSO2222	273057.SSO2223	Thioredoxin reductase	Hypothetical protein	->->	68	1
273057.SSO2970	273057.SSO2971	Quinol oxidase-2, cytochrome b	Quinol oxidase-2, rieske iron-sulfur protein-2	<-<-	116	1
273075.Ta0340	273075.Ta0341	Hypothetical protein Ta0340	Glycogen debranching enzyme isoform 1 (Agl)	<-<-	61	1
273121.WS1874	273121.WS1875	Hypothetical protein	RIBONUCLEASE	<-<-	80	1
279010.BLi00693	279010.BLi00694	PurE	PurK	->->	110	1
279010.BLi00699	279010.BLi00700	Phosphoribosylformylglycinamidine synthase II (EC 6.3.5.3) (FGAM synthase II)	PurF	->->	79	1
279238.Saro_1807	279238.Saro_1808	Ribonuclease III	Peptidase S26A, signal peptidase I	<-<-	88	1
281309.BT9727_1715	281309.BT9727_1716	Response regulator	Sensor histidine kinase	->->	71	1
281309.BT9727_2625	281309.BT9727_2626	MTA/SAH nucleosidase, C-terminal region	MTA/SAH nucleosidase, N-terminal region	<-<-	116	1
281309.BT9727_3380	281309.BT9727_3381	Possible long-chain-fatty-acid--CoA ligase	BioY family protein	<-<-	151	1
283165.BQ08840	283165.BQ08850	UDP-N-acetylenolpyruvoylglucosamine reductase (EC 1.1.1.158) (UDP-N- acetylmuramate dehydrogenase)	UDP-N-acetylmuramate--L-alanine ligase (EC 6.3.2.8) (UDP-N- acetylmuramoyl-L-alanine synthetase)	<-<-	101	1
283166.BH11220	283166.BH11230	UDP-N-acetylenolpyruvoylglucosamine reductase (EC 1.1.1.158) (UDP-N- acetylmuramate dehydrogenase)	UDP-N-acetylmuramate--L-alanine ligase (EC 6.3.2.8) (UDP-N- acetylmuramoyl-L-alanine synthetase)	<-<-	101	1
286636.M6_Spy0540	286636.M6_Spy0541	PTS system, N-acetylgalactosamine-specific IID	PTS system, N-acetylgalactosamine-specific IIC	<-<-	74	1
288681.BCE33L1689	288681.BCE33L1690	Response regulator	Sensor histidine kinase	->->	71	1
288681.BCE33L2594	288681.BCE33L2595	Phosphatase, C-terminal region	MTA/SAH nucleosidase/phosphatase, N-terminal	<-<-	116	1
288681.BCE33L3330	288681.BCE33L3331	Possible long-chain-fatty-acid--CoA ligase	BioY family protein	<-<-	151	1
288681.BCE33L4077	288681.BCE33L4078	Hypothetical protein	Nicotinate nucleotide adenylyltransferase	<-<-	179	1
290633.GOX0128	290633.GOX0129	Hypothetical protein	Dolichol-phosphate mannosyltransferase	<-<-	89	1
290633.GOX0269	290633.GOX0270	Sensory Transduction Protein Kinase	Sensory Transduction Protein Kinase	<-<-	70	1
290633.GOX1236	290633.GOX1237	Ornithine carbamoyltransferase	Acetylornithine aminotransferase	<-<-	79	1
290633.GOX1933	290633.GOX1934	Phosphoribosylglycinamide formyltransferase	Phosphoribosylformylglycinamidine cyclo-ligase	<-<-	226	1
290633.GOX2021	290633.GOX2022	Phosphoribosyl-AMP cyclohydrolase (EC 3.5.4.19) (PRA-CH)	Aminomethyltransferase	<-<-	64	1
290633.GOX2498	290633.GOX2499	Phosphopantothenate-cysteine ligase	Ubiquinone/menaquinone biosynthesis	<-<-	77	1
291331.XOO0586	291331.XOO0587	Methionyl-tRNA formyltransferase	Sun	->->	109	1
291331.XOO0771	291331.XOO0772	Fumarylacetoacetate hydrolase	Maleylacetoacetate isomerase	->->	65	1
291331.XOO1098	291331.XOO1099	Amylosucrase or alpha amylase	TonB-dependent receptor	<-<-	68	1
291331.XOO1105	291331.XOO1106	Two-component system regulatory protein	Two-component system sensor protein	->->	65	1
291331.XOO1350	291331.XOO1351	Adenosyl cobinamide kinase; adenosyl cobinamide	Nicotinate-nucleotide-dimethylbenzimidazole	->->	64	1
291331.XOO1354	291331.XOO1355	Diaminopimelate decarboxylase	Iron transporter	<-<-	88	1
291331.XOO1555	291331.XOO1556	S-adenosylmethionine-2-demethylmenaquinone	Beta-lactamase	->->	71	1
291331.XOO1741	291331.XOO1742	ATP-dependent helicase	Hypothetical protein	->->	80	1
291331.XOO2592	291331.XOO2593	3-oxoacyl-synthase	3-oxoacyl-reductase	->->	85	1
291331.XOO2683	291331.XOO2684	Dihydroorotase	Peptidase	->->	61	1
291331.XOO3260	291331.XOO3261	2-hydroxyacid dehydrogenase	Chorismate synthase (EC 4.2.3.5) (5-enolpyruvylshikimate-3-phosphate phospholyase)	<-<-	62	1
291331.XOO4159	291331.XOO4160	Hypothetical protein	Indole-3-glycerol phosphate synthase	<-<-	71	1
292459.STH2690	292459.STH2691	Two-component response regulator variant	Two-component response regulator variant	<-<-	95	1
295319.SPA1703	295319.SPA1704	Hypothetical protein ymdC	Hypothetical protein	<-<-	65	1
295358.mhp440	295358.mhp441	Hexulose-6-phosphate isomerase	Hexulose-6-phosphate synthase	<-<-	65	1
295405.BF1831	295405.BF1832	Putative glucose-1-P-cytidylyltransferase	Putative phosphoenolpyruvate phosphomutase	->->	62	1
295405.BF2487	295405.BF2488	Cobalamin 5'-phosphate synthase	Phosphoglycerate mutase	->->	199	1
295405.BF4042	295405.BF4043	Putative glycosyltransferase	Putative alpha-1,3-fucosyltransferase	<-<-	115	1
297245.lpl0126	297245.lpl0127	Hypothetical protein acsB	Hypothetical protein	<-<-	74	1
297245.lpl1469	297245.lpl1470	Hypothetical protein pabB	Hypothetical protein	->->	74	1
297246.lpp0141	297246.lpp0142	Hypothetical protein acsB	Hypothetical protein	<-<-	74	1
297246.lpp1513	297246.lpp1514	Hypothetical protein	Hypothetical protein pabB	<-<-	74	1
298386.PBPRA0173	298386.PBPRA0174	Hypothetical cytochrome c oxidase assembly	Hypothetical protoheme IX farnesyltransferase	->->	89	1
298386.PBPRA1458	298386.PBPRA1459	Omega-3 polyunsaturated fatty acid synthase PfaC	Omega-3 polyunsaturated fatty acid synthase PfaB	<-<-	148	1
298386.PBPRA2328	298386.PBPRA2329	Putative 8-amino-7-oxononanoate synthase	Putative biotin synthase	<-<-	62	1
299768.str0758	299768.str0759	ABC transporter ATP-binding/permease protein	ABC transporter ATP-binding/permease protein	->->	134	1
309807.SRU_1650	309807.SRU_1651	hypothetical protein	2-C-methyl-D-erythritol 2,4-cyclodiphosphate synthase (EC 4.6.1.12) (MECPS) (MECDP-synthase)	<-<-	274	1
314565.XC_1647	314565.XC_1648	Transport protein	Cyclomaltodextrin glucanotransferase	->->	106	1
314565.XC_3391	314565.XC_3392	Exodeoxyribonuclease IX	MutT-like protein	->->	112	1
314565.XC_3981	314565.XC_3982	Two-component system regulatory protein	Two-component system sensor protein	->->	229	1
314565.XC_4082	314565.XC_4083	Glucose-6-phosphate 1-dehydrogenase	Hypothetical protein	<-<-	151	1
315277.CTA_0290	315277.CTA_0291	N-acetylmuramoyl-L-alanine amidase	UDP-N-acetylmuramoylalanyl-D-glutamate--2,6-diaminopimelate ligase (EC 6.3.2.13) (UDP-N-acetylmuramyl-tripeptide synthetase) (Meso- diaminopimelate-adding enzyme) (UDP-MurNAc-tripeptide synthetase)	<-<-	86	1
315456.RF_0096	315456.RF_0097	Phosphate acetyltransferase Pta	Acetate kinase	->->	65	1
315456.RF_0410	315456.RF_0411	Guanosine polyphosphate	Chitinase	->->	71	1
316273.XCV2782	316273.XCV2783	Xanthan biosynthesis acetyltransferase GumG	Xanthan biosynthesis acetyltransferase GumF	<-<-	133	1
316273.XCV3617	316273.XCV3618	TonB-dependent outer membrane receptor precursor	Sucrose hydrolase	->->	68	1
316273.XCV3714	316273.XCV3715	Bifunctional isomerase , acetyl transferase	Putative membrane protein involved in synthesis	->->	98	1
316279.Syncc9902_1772	316279.Syncc9902_1773	peptidase family M23/M37	Biotin--acetyl-CoA-carboxylase ligase	<-<-	62	1
317655.Sala_1295	317655.Sala_1296	Biotin--acetyl-CoA-carboxylase ligase	Proton-translocating NADH-quinone	<-<-	79	1
319701.M28_Spy0498	319701.M28_Spy0499	PTS system, N-acetylgalactosamine-specific IID	PTS system, N-acetylgalactosamine-specific IIC	<-<-	74	1
319701.M28_Spy0664	319701.M28_Spy0665	Phosphomevalonate kinase	Isopentenyl-diphosphate delta-isomerase (EC 5.3.3.2) (IPP isomerase) (Isopentenyl pyrophosphate isomerase)	->->	104	1
319701.M28_Spy1345	319701.M28_Spy1346	Beta-galactosidase	Two-component response regulator	<-<-	71	1
320372.BURPS1710b_0099	320372.BURPS1710b_0100	3-oxoacyl- synthase	oxidoreductase, short chain	->->	61	1
320372.BURPS1710b_0738	320372.BURPS1710b_0739	hypothetical protein	molybdopterin oxidoreductase family protein	<-<-	88	1
320372.BURPS1710b_1191	320372.BURPS1710b_1193	nicotinate-nucleotide--dimethylbenzimidazole	phosphoglycerate mutase family protein	->->	502	1
320372.BURPS1710b_1733	320372.BURPS1710b_1734	malto-oligosyltrehalose synthase	4-alpha-glucanotransferase	<-<-	115	1
320372.BURPS1710b_1734	320372.BURPS1710b_1735	4-alpha-glucanotransferase	malto-oligosyltrehalose trehalohydrolase	<-<-	124	1
320372.BURPS1710b_2788	320372.BURPS1710b_2789	glutamine synthetase family protein	glutamine amidotransferase, class I	<-<-	106	1
320372.BURPS1710b_2987	320372.BURPS1710b_2988	rfaE bifunctional protein, domain I	UDP-glucose 6-dehydrogenase	<-<-	89	1
320372.BURPS1710b_2995	320372.BURPS1710b_2996	Cytidylate kinase (EC 2.7.4.14) (CK) (Cytidine monophosphate kinase) (CMP kinase)	3-phosphoshikimate 1-carboxyvinyltransferase	<-<-	61	1
320372.BURPS1710b_A0138	320372.BURPS1710b_A0139	TubD protein	TubF protein	<-<-	80	1
320372.BURPS1710b_A0694	320372.BURPS1710b_A0695	hypothetical protein	non-ribosomal peptide synthetase	<-<-	400	1
320372.BURPS1710b_A1224	320372.BURPS1710b_A1225	major facilitator family transporter	cysteine desulfurase	->->	77	1
320372.BURPS1710b_A1711	320372.BURPS1710b_A1712	quinone reductase	putative AraC/XylS family transcription factor	->->	86	1
320372.BURPS1710b_A2150	320372.BURPS1710b_A2151	pyochelin synthetase	pyochelin synthetase	->->	253	1
320372.BURPS1710b_A2171	320372.BURPS1710b_A2172	TauD/TfdA family dioxygenase	thiamine pyrophosphate enzyme family protein	<-<-	65	1
320372.BURPS1710b_A2589	320372.BURPS1710b_A2590	glucose dehydrogenase	cytochrome c family protein	->->	136	1
321314.SC0842	321314.SC0843	Putative asparaginase	Putative ATPase components of ABC-type transport	->->	89	1
321314.SC2715	321314.SC2716	Tricarboxylic transport- regulatory protein	Tricarboxylic transport: regulatory protein	<-<-	65	1
321327.CYA_2714	321327.CYA_2715	GAF domain/histidine kinase domain protein	glutamyl-tRNA synthetase	<-<-	68	1
322098.AYWB_121	322098.AYWB_122	phosphatidylserine decarboxylase	CTP synthase	->->	86	1
323098.Nwi_0762	323098.Nwi_0763	Cytochrome c oxidase, subunit I	Protoheme IX farnesyltransferase	->->	61	1
323098.Nwi_1593	323098.Nwi_1594	Ppx/GppA phosphatase	Polyphosphate kinase	<-<-	71	1
326442.PSHAa1292	326442.PSHAa1293	Anthranilate synthase component II	Anthranilate synthase component I	<-<-	125	1
326442.PSHAa1439	326442.PSHAa1440	Hypothetical protein	Asparagine synthetase B[glutamine-hydrolyzing]	<-<-	80	1
326442.PSHAa2739	326442.PSHAa2740	Urocanate hydratase	Histidine ammonia-lyase	->->	112	1
336407.RBE_0567	336407.RBE_0568	UDP-N-acetylglucosamine pyrophosphorylase	hypothetical protein	<-<-	74	1
338963.Pcar_0471	338963.Pcar_0472	Probable precorrin-3B C17-methyltransferase	Precorrin methylase protein	<-<-	61	1
338969.Rfer_2168	338969.Rfer_2169	hypothetical protein	DEAD/DEAH box helicase-like	<-<-	101	1
342108.amb1277	342108.amb1278	RTX toxins and related Ca2+-binding protein	Serine/threonine protein kinase	->->	86	1
342108.amb1334	342108.amb1335	hypothetical protein	Response regulator	<-<-	106	1
342108.amb1653	342108.amb1654	Predicted acyl-CoA transferase/carnitine	Permease of the major facilitator superfamily	<-<-	67	1
342108.amb2628	342108.amb2629	Signal transduction histidine kinase	Response regulator consisting of a CheY-like	->->	64	1
342108.amb3792	342108.amb3793	Predicted O-linked N-acetylglucosamine	Methyl-accepting chemotaxis protein	->->	82	1
347834.RHE_CH02884	347834.RHE_CH02885	probable alcohol dehydrogenase protein	probable aldehyde dehydrogenase protein	<-<-	109	1
349521.HCH_01636	349521.HCH_01637	Signal transduction histidine kinase	Response regulator consisting of a CheY-like	<-<-	128	1
359391.BAB1_0601	359391.BAB1_0602	ATP-binding region, ATPase-like-Histidine kinase	Putative peptidoglycan binding domain 1	->->	74	1
359391.BAB2_0078	359391.BAB2_0079	Aminotransferase, class IV	Anthranilate synthase component I and chorismate	<-<-	67	1
364106.UTI89_C0476	364106.UTI89_C0477	Multidrug resistance-like ATP-binding protein mdlA (EC 3.6.3.44)	Multidrug resistance-like ATP-binding protein mdlB (EC 3.6.3.44)	->->	122	1
364106.UTI89_C0642	364106.UTI89_C0643	Nicotinate-nucleotide adenylyltransferase (EC 2.7.7.18) (Deamido- NAD(+) pyrophosphorylase) (Deamido-NAD(+) diphosphorylase) (Nicotinate mononucleotide adenylyltransferase) (NaMN adenylyltransferase)	DNA polymerase III delta subunit (EC 2.7.7.7)	<-<-	62	1
364106.UTI89_C0831	364106.UTI89_C0832	Putative L-asparaginase precursor (EC 3.5.1.1) (L-asparagine amidohydrolase)	Hypothetical ABC transporter ATP-binding protein yliA	->->	122	1
364106.UTI89_C0832	364106.UTI89_C0833	Hypothetical ABC transporter ATP-binding protein yliA	Heme-binding protein precursor	->->	239	1
364106.UTI89_C0872	364106.UTI89_C0873	Hypothetical protein ybjT	Low specificity L-threonine aldolase (EC 4.1.2.5) (Low specificity L- TA)	<-<-	65	1
364106.UTI89_C1070	364106.UTI89_C1071	Putative flavin reductase rutF (EC 1.5.1.-) (Pyrimidine utilization protein F)	Putative NADH dehydrogenase/NAD(P)H nitroreductase rutE (EC 1.-.-.-) (Pyrimidine utilization protein E)	<-<-	71	1
364106.UTI89_C1098	364106.UTI89_C1099	hypothetical protein	putative aminotransferase	<-<-	86	1
364106.UTI89_C1392	364106.UTI89_C1393	PTS-dependent dihydroxyacetone kinase, ADP-binding subunit dhaL (EC 2.7.-.-)	PTS-dependent dihydroxyacetone kinase, dihydroxyacetone-binding subunit dhaK (EC 2.7.-.-)	<-<-	68	1
364106.UTI89_C1632	364106.UTI89_C1633	Hypothetical protein ynbC	Hypothetical protein ynbD	->->	86	1
364106.UTI89_C2179	364106.UTI89_C2180	hypothetical protein	putative ABC transporter protein	<-<-	131	1
364106.UTI89_C2521	364106.UTI89_C2522	Anaerobic glycerol-3-phosphate dehydrogenase subunit A (EC 1.1.99.5) (G-3-P dehydrogenase)	Anaerobic glycerol-3-phosphate dehydrogenase subunit B (EC 1.1.99.5) (Anaerobic G-3-P dehydrogenase subunit B) (Anaerobic G3Pdhase B)	->->	83	1
364106.UTI89_C2548	364106.UTI89_C2549	Menaquinone biosynthesis protein menD [Includes- 2-succinyl-6-hydroxy- 2,4-cyclohexadiene-1-carboxylate synthase (EC 2.5.1.64) (SHCHC synthase); 2-oxoglutarate decarboxylase (EC 4.1.1.71) (Alpha- ketoglutarate decarboxylase) (KDC)]	Menaquinone-specific isochorismate synthase (EC 5.4.4.2) (Isochorismate mutase)	<-<-	101	1
364106.UTI89_C3115	364106.UTI89_C3116	Multifunctional protein surE (Stationary-phase survival protein surE) [Includes- 5'/3'-nucleotidase (EC 3.1.3.5) (EC 3.1.3.6) (Nucleoside monophosphate phosphohydrolase); Exopolyphosphatase (EC 3.6.1.11)]	tRNA pseudouridine synthase D (EC 5.4.99.-) (tRNA-uridine isomerase D) (tRNA pseudouridylate synthase D)	<-<-	65	1
364106.UTI89_C3570	364106.UTI89_C3571	N-acetylgalactosamine permease IIC component 1 (PTS system N- acetylgalactosamine-specific EIIC component 1) (EIIC-Aga)	N-acetylgalactosamine permease IID component (PTS system N- acetylgalactosamine-specific EIID component) (EIID-Aga)	->->	80	1
364106.UTI89_C4064	364106.UTI89_C4065	Cyclic di-GMP-binding protein precursor (Cellulose synthase regulatory subunit)	Cellulose synthase catalytic subunit [UDP-forming] (EC 2.4.1.12)	<-<-	77	1
364106.UTI89_C4467	364106.UTI89_C4468	shikimate transporter	hypothetical protein	->->	68	1
364106.UTI89_C4510	364106.UTI89_C4511	Glycerol kinase (EC 2.7.1.30) (ATP-glycerol 3-phosphotransferase) (Glycerokinase) (GK)	Glycerol uptake facilitator protein (Aquaglyceroporin)	<-<-	83	1
364106.UTI89_C4620	364106.UTI89_C4621	putative oxidoreductase	putative transmembrane transport protein	<-<-	128	1
364106.UTI89_C4929	364106.UTI89_C4930	hypothetical protein	hypothetical protein	<-<-	94	1
367830.SAUSA300_0122	367830.SAUSA300_0123	siderophore biosynthesis protein, IucA/IucC	siderophore biosynthesis protein, IucC family	->->	92	1
36870.WIGBR3370	36870.WIGBR3380	Pyridoxamine 5'-phosphate oxidase (EC 1.4.3.5) (PNP/PMP oxidase) (PNPOx)	Tyrosyl-tRNA synthetase (EC 6.1.1.1) (Tyrosine--tRNA ligase) (TyrRS)	->->	164	1
370551.MGAS9429_Spy0510	370551.MGAS9429_Spy0511	PTS system, N-acetylgalactosamine-specific IID	PTS system, N-acetylgalactosamine-specific IIC	<-<-	74	1
370551.MGAS9429_Spy0739	370551.MGAS9429_Spy0740	phosphomevalonate kinase	Isopentenyl-diphosphate delta-isomerase (EC 5.3.3.2) (IPP isomerase) (Isopentenyl pyrophosphate isomerase)	->->	104	1
370551.MGAS9429_Spy1298	370551.MGAS9429_Spy1299	beta-galactosidase	two-component response regulator	<-<-	71	1
370552.MGAS10270_Spy0514	370552.MGAS10270_Spy0515	PTS system, N-acetylgalactosamine-specific IID	PTS system, N-acetylgalactosamine-specific IIC	<-<-	74	1
370552.MGAS10270_Spy0742	370552.MGAS10270_Spy0743	Phosphomevalonate kinase	Isopentenyl-diphosphate delta-isomerase (EC 5.3.3.2) (IPP isomerase) (Isopentenyl pyrophosphate isomerase)	->->	98	1
370552.MGAS10270_Spy1419	370552.MGAS10270_Spy1420	Beta-galactosidase	Two-component response regulator yesN	<-<-	71	1
370553.MGAS2096_Spy0531	370553.MGAS2096_Spy0532	PTS system, N-acetylgalactosamine-specific IID	PTS system, N-acetylgalactosamine-specific IIC	<-<-	74	1
370553.MGAS2096_Spy0755	370553.MGAS2096_Spy0756	Phosphomevalonate kinase	Isopentenyl-diphosphate delta-isomerase (EC 5.3.3.2) (IPP isomerase) (Isopentenyl pyrophosphate isomerase)	->->	104	1
370553.MGAS2096_Spy1324	370553.MGAS2096_Spy1325	Beta-galactosidase	Two-component response regulator yesN	<-<-	71	1
370554.MGAS10750_Spy0538	370554.MGAS10750_Spy0539	PTS system, N-acetylgalactosamine-specific IID	PTS system, N-acetylgalactosamine-specific IIC	<-<-	74	1
370554.MGAS10750_Spy0776	370554.MGAS10750_Spy0777	Phosphomevalonate kinase	Isopentenyl-diphosphate delta-isomerase (EC 5.3.3.2) (IPP isomerase) (Isopentenyl pyrophosphate isomerase)	->->	98	1
370554.MGAS10750_Spy1413	370554.MGAS10750_Spy1414	Beta-galactosidase	Two-component response regulator yesN	<-<-	71	1
56780.SYN_00417	56780.SYN_00416	S-adenosylmethionine synthetase	S-adenosylhomocysteine hydrolase	->->	104	1
56780.SYN_00565	56780.SYN_00566	2-amino-3-ketobutyrate coenzyme A ligase	sensory transduction protein with PAS domain	->->	128	1
56780.SYN_00730	56780.SYN_00731	ribosomal large subunit pseudouridine synthase	NAD(FAD)-utilizing dehydrogenases	<-<-	89	1
56780.SYN_01141	56780.SYN_01140	glycosyltransferase	acetyltransferase	->->	68	1
56780.SYN_02138	56780.SYN_02139	formate dehydrogenase	NADH-quinone oxidoreductase chain F	->->	77	1
56780.SYN_02219	56780.SYN_02220	Ni/Fe hydrogenase beta subunit	NAD/FAD binding domain, oxidoreductase	->->	82	1
56780.SYN_02393	56780.SYN_02392	peptidylarginine deiminase related enzyme	N-carbamoylputrescine amidase	<-<-	113	1
56780.SYN_02586	56780.SYN_02587	acyl-CoA dehydrogenase, medium-chain specific	acyl-CoA dehydrogenase, short-chain specific	->->	68	1
56780.SYN_02668	56780.SYN_02667	UDP-glucose 4-epimerase	alpha-D-QuiNAc alpha-1,3-galactosyltransferase	<-<-	94	1
56780.SYN_03522	56780.SYN_03523	anaerobic ribonucleoside-triphosphate reductase	pyruvate formate-lyase activating enzyme	->->	61	1
62977.ACIAD3034	62977.ACIAD3035	tRNA(Ile)-lysidine synthase (EC 6.3.4.-) (tRNA(Ile)-lysidine synthetase) (tRNA(Ile)-2-lysyl-cytidine synthase)	Acetyl-coenzyme A carboxylase carboxyl	<-<-	64	1
64091.VNG0161G	64091.VNG0162G	NADP-specific glutamate dehydrogenase B (EC 1.4.1.4) (NADP-GDH B)	Medium-chain acyl-CoA ligase	->->	118	1
66692.ABC0102	66692.ABC0103	Hypothetical protein	Serine/threonine protein kinase	->->	74	1
66692.ABC0303	66692.ABC0304	Transcriptional regulator, MarR family	Multidrug ABC transporter ATP-binding protein	->->	107	1
66692.ABC0716	66692.ABC0717	Respiratory nitrate reductase beta chain	Respiratory nitrate reductase delta chain	->->	131	1
70601.PH1000	70601.PH1001	Hypothetical UPF0118 protein PH1000	Hypothetical protein PH1001	<-<-	92	1
74547.PMT1677	74547.PMT1678	CpeS homolog, phycoerythrin linker-proteins	CpeT protein homolog	->->	88	1
74547.PMT2034	74547.PMT2035	Hypothetical protein	FAD linked oxidase, N-terminal	->->	64	1
83331.MT0623	83331.MT0624	POSSIBLE MCE-FAMILY LIPOPROTEIN LPRL	Virulence factor mce family protein	->->	65	1
83331.MT0674	83331.MT0675	Carboxyl esterase	Hypothetical protein Rv0647c/MT0675	<-<-	94	1
83331.MT1856.1	83331.MT1857	PPE family protein	PPE family protein	->->	547	1
83331.MT2019	83331.MT2020	MCE-FAMILY PROTEIN MCE3B	Virulence factor mce family protein	->->	94	1
83331.MT2448	83331.MT2449	Peptide synthetase	Polyketide synthase, putative	<-<-	176	1
84588.SYNW0747	84588.SYNW0748	Possible acylphosphatase	Putative Cobyrinic acid a,c-diamide synthase	<-<-	109	1
84588.SYNW0822	84588.SYNW0823	Putative dihydropteroate synthase	Triosephosphate isomerase (EC 5.3.1.1) (TIM) (Triose-phosphate isomerase)	<-<-	83	1
85962.HP1386	85962.HP1387	Ribulose-phosphate 3-epimerase (EC 5.1.3.1) (Pentose-5-phosphate 3- epimerase) (PPE) (R5P3E)	DNA polymerase III epsilon subunit	->->	131	1
85962.HP1580	85962.HP1581	Hypothetical protein	Methicillin resistance protein	<-<-	70	1
85963.JHP1438	85963.JHP1439	DNA POLYMERASE III	Ribulose-phosphate 3-epimerase (EC 5.1.3.1) (Pentose-5-phosphate 3- epimerase) (PPE) (R5P3E)	<-<-	131	1			Overlapping length mean type 1
93061.SAOUHSC_00079	93061.SAOUHSC_00080	conserved hypothetical protein	conserved hypothetical protein	->->	92	1		42594	104.142
103690.all0664	103690.all0665	WD-40 repeat protein	All0665 protein	<-<-	83	2
119857.FTL_1150	119857.FTL_1151	Alpha,alpha-trehalase	Trehalase, pseudogene	<-<-	121	2
119857.FTL_1439	119857.FTL_1440	Arylsulfatase	metal-dependent hydrolase, beta-lactamase	<-<-	106	2
122587.NMA1057	122587.NMA1058	Putative glycosyl transferase	Hypothetical protein NMA1058	<-<-	184	2
138677.BA000008_GR_125774-126799	138677.BA000008_GR_126681-127202	Acyltransferase	Acyltransferase	<-<-	119	2
138677.CPJ0954	138677.CPJ0955	Kinase	Frame-shift with CPj0954	->->	67	2
155864.z1373	155864.z1374	Hypothetical protein	Hypothetical protein	->->	134	2
155864.z2444	155864.z2445	complete genome	complete genome	->->	62	2
177439.DP0819	177439.DP0820	Probable ribosomal large subunit pseudouridine	Related to ribosomal large subunit pseudouridine	<-<-	71	2
177439.DP0894	177439.DP0895	Probable dihydroxy-acid dehydratase	Probable dihydroxy-acid dehydratase	<-<-	418	2
177439.DP1966	177439.DP1967	Probable DNA mismatch repair protein MutL	Related to DNA mismatch repair protein MutL	->->	82	2
178306.PAE2866.1	178306.PAE2866	Conserved protein with CBS domains	Sugar transporter, putative	<-<-	62	2
178306.PAE3193.1	178306.PAE3195	Possible heat shock protein, htpX homolog part 1	Possible heat shock protein, htpX homolog part 2,	->->	89	2
186497.PF0225	186497.PF0226	Hypothetical protein PF0225	Hypothetical protein PF0226	->->	67	2
187420.MTH1478	187420.MTH1479	Conserved protein	Hypothetical protein	->->	61	2
190192.MK1637	190192.MK1638	Orphan DOD family homing endonuclease	Orphan DOD family homing endonuclease	<-<-	101	2
190485.AE008922_GR_2073194-2074297	190485.XCC1784	Prop transport protein	Transport protein	<-<-	340	2
190485.AE008922_GR_3106167-3106445	190485.XCC2620	Leucyl-tRNA synthetase	Leucyl-tRNA synthetase (EC 6.1.1.4) (Leucine--tRNA ligase) (LeuRS)	<-<-	89	2
190486.AE008923_GR_3711800-3712405	190486.AE008923_GR_3712171-3713949	Phospholipase C	Phospholipase C	->->	235	2
190486.AE008923_GR_4173131-4175170	190486.AE008923_GR_4174285-4175289	Iron receptor	Iron receptor	->->	886	2
190486.AE008923_GR_4719198-4720376	190486.AE008923_GR_4720192-4720710	Catalase	Catalase	<-<-	185	2
190486.XAC2136	190486.XAC2137	Oxidoreductase	Oxidoreductase	<-<-	386	2
190486.XAC2162	190486.XAC2163	Hypothetical protein XAC2162	Hypothetical protein XAC2163	<-<-	79	2
190486.XAC2162	190486.XAC2163	Hypothetical protein XAC2162	Hypothetical protein XAC2163	<-<-	79	2
190486.XAC2197	190486.XAC2198	Hemolysin-type calcium binding protein	Hemolysin-type calcium binding protein	<-<-	241	2
190486.XAC2891	190486.XAC2892	Hypothetical protein XAC2891	Hypothetical protein XAC2892	<-<-	158	2
192952.MM2225	192952.MM2226	Glucoamylase	Glucoamylase	->->	241	2
192952.MM3096	192952.MM3097	hypothetical protein	hypothetical protein	->->	67	2
192952.MM3297	192952.MM3298	glutamate dehydrogenase	glutamate dehydrogenase	<-<-	130	2
195102.CPE0073	195102.CPE0074	Probable transcription antiterminator	Probable transcription antiterminator	->->	113	2
195102.CPE1627	195102.CPE1628	Probable ribose ABC transporter	Probable ribose ABC transporter	<-<-	68	2
196164.CE1200	196164.CE1201	Hypothetical protein	Putative regulatory protein	->->	152	2
196600.VVA0044	196600.VVA0045	Chitinase	Chitinase	<-<-	88	2
196620.MW0044	196620.MW0045	Hypothetical protein MW0044	Hypothetical protein MW0045	<-<-	64	2
196620.MW1264	196620.MW1265	Hypothetical protein MW1264	Hypothetical protein MW1265	->->	185	2
198466.SpyM3_1004	198466.SpyM3_1005	Putative transcriptional antiterminator	Putative transcriptional antiterminator	<-<-	91	2
199310.c2427	199310.c2428	Putative peptide/polyketide synthetase protein	hypothetical protein	->->	101	2
199310.c2427	199310.c2428	Putative peptide/polyketide synthetase protein	Hypothetical protein c2428	->->	101	2
199310.c2428	199310.c2429	hypothetical protein	hypothetical protein	->->	203	2
199310.c2428	199310.c2429	Hypothetical protein c2428	Hypothetical protein c2429	->->	203	2
199310.c2894	199310.c2895	Hypothetical protein ydeU	YapH homolog	<-<-	88	2
199310.c2894	199310.c2895	Hypothetical protein ydeU	yapH homolog	<-<-	88	2
199310.c5207	199310.c5208	hypothetical protein	Hypothetical protein ybdM	<-<-	74	2
199310.c5207	199310.c5208	Hypothetical protein	Hypothetical protein	<-<-	74	2
204722.BR0396	204722.BR0397	Protease IV, putative	Na+/H+ antiporter	<-<-	80	2
216895.VV11311	216895.VV11312	Anthranilate/para-aminobenzoate synthase	Anthranilate/para-aminobenzoate synthase	->->	166	2
216895.VV11510	216895.VV11511	Methyl-accepting chemotaxis protein	Methyl-accepting chemotaxis protein	<-<-	65	2
216895.VV20028	216895.VV20029	Cation/multidrug efflux pump	Cation/multidrug efflux pump	->->	149	2
220341.STY0476	220341.STY0477	Probable secreted protein	Hypothetical protein STY0477	->->	88	2
221988.MS1905	221988.MS1906	Hypothetical protein	Hypothetical protein	->->	227	2
222523.BCE4628	222523.BCE4629	cytosine deaminase	N-acyl-D-amino-acid deacylase family protein	<-<-	76	2
224911.blr2689	224911.blr2690	Benzoylformate decarboxylase	Blr2690 protein	->->	85	2
224911.blr3278	224911.blr3279	Blr3278 protein	Blr3279 protein	->->	319	2
224911.blr5446	224911.blr5447	Blr5446 protein	Blr5447 protein	->->	251	2
224911.blr7716	224911.blr7717	Blr7716 protein	Blr7717 protein	->->	145	2
224911.bll1792	224911.bll1793	ID173	ID175	<-<-	89	2
224911.bll4756	224911.bll4757	Bll4756 protein	Arginyl-tRNA synthetase	<-<-	137	2
224911.bll8274	224911.bll8275	Bll8274 protein	Bll8275 protein	<-<-	182	2
224911.bsl7397	224911.bll7398	Bsl7397 protein	Bll7398 protein	<-<-	70	2
224914.BMEI0027	224914.BMEI0028	L-SORBOSE DEHYDROGENASE	L-SORBOSE DEHYDROGENASE	->->	107	2
224914.BMEI0394	224914.BMEI0395	2-DEOXY-D-GLUCONATE 3-DEHYDROGENASE	2-DEOXY-D-GLUCONATE 3-DEHYDROGENASE	->->	68	2
224914.BMEI0499	224914.BMEI0500	SOLUBLE LYTIC MUREIN TRANSGLYCOSYLASE	SOLUBLE LYTIC MUREIN TRANSGLYCOSYLASE	<-<-	184	2
224914.BMEI1308	224914.BMEI1309	HISTIDINOL-PHOSPHATE AMINOTRANSFERASE	HISTIDINOL-PHOSPHATE AMINOTRANSFERASE	->->	61	2
224914.BMEI1559	224914.BMEI1560	SALICYLALDEHYDE DEHYDROGENASE	SALICYLALDEHYDE DEHYDROGENASE	->->	160	2
224914.BMEI1742	224914.BMEI1743	ABC TRANSPORTER ATP-BINDING PROTEIN	ABC TRANSPORTER ATP-BINDING PROTEIN	->->	346	2
224914.BMEI1796	224914.BMEI1797	METHYLTRANSFERASE	METHYLTRANSFERASE	->->	67	2
224914.BMEI1802	224914.BMEI1803	NADP-DEPENDENT MALIC ENZYME	NADP-DEPENDENT MALIC ENZYME	->->	223	2
224914.BMEI1817	224914.BMEI1818	ATP-DEPENDENT HELICASE HRPB	ATP-DEPENDENT HELICASE HRPB	<-<-	239	2
224914.BMEI1872	224914.BMEI1873	CELL SURFACE PROTEIN	CELL SURFACE PROTEIN	<-<-	65	2
224914.BMEI1927	224914.BMEI1928	ENOYL-COA HYDRATASE	ENOYL-COA HYDRATASE	->->	64	2
224914.BMEI1959	224914.BMEI1960	METHYLTRANSFERASE	METHYLTRANSFERASE	<-<-	77	2
224914.BMEII0013	224914.BMEII0014	PARA-AMINOBENZOATE SYNTHASE COMPONENT I	PARA-AMINOBENZOATE SYNTHASE COMPONENT I	->->	217	2
224914.BMEII0015	224914.BMEII0016	HOMOSPERMIDINE SYNTHASE	HOMOSPERMIDINE SYNTHASE	->->	119	2
224914.BMEII0211	224914.BMEII0212	PENICILLIN ACYLASE	PENICILLIN ACYLASE	<-<-	67	2
224914.BMEII0241	224914.BMEII0242	Coniferyl-aldehyde dehydrogenase	ALDEHYDE DEHYDROGENASE	<-<-	215	2
224914.BMEII0347	224914.BMEII0348	Membrane protein related to metalloendopeptidase	4-AMINOBUTYRATE AMINOTRANSFERASE	->->	85	2
224914.BMEII0367	224914.BMEII0368	Bifunctional imidazolonepropionase/histidine ammonia-lyase [Includes- Imidazolonepropionase (EC 3.5.2.7) (Imidazolone-5-propionate hydrolase); Histidine ammonia-lyase (EC 4.3.1.3) (Histidase)]	Bifunctional imidazolonepropionase/histidine ammonia-lyase [Includes- Imidazolonepropionase (EC 3.5.2.7) (Imidazolone-5-propionate hydrolase); Histidine ammonia-lyase (EC 4.3.1.3) (Histidase)]	<-<-	91	2
224914.BMEII0643	224914.BMEII0644	3-OXOADIPATE COA-TRANSFERASE SUBUNIT A	3-OXOADIPATE COA-TRANSFERASE SUBUNIT A	->->	101	2
224914.BMEII0728	224914.BMEII0729	CELLULOSE SYNTHASE CATALYTIC SUBUNIT	CELLULOSE SYNTHASE CATALYTIC SUBUNIT	<-<-	223	2
224914.BMEII0794	224914.BMEII0795	MULTIDRUG RESISTANCE PROTEIN B	MULTIDRUG RESISTANCE PROTEIN B	<-<-	179	2
224914.BMEII0821	224914.BMEII0822	MULTIDRUG RESISTANCE PROTEIN	MULTIDRUG RESISTANCE PROTEIN	->->	136	2
224914.BMEII0849	224914.BMEII0850	Bme10	GDP-FUCOSE SYNTHETASE	->->	106	2
224914.BMEII0915	224914.BMEII0916	ACRIFLAVIN RESISTANCE PROTEIN F	ACRIFLAVIN RESISTANCE PROTEIN D	->->	263	2
224914.BMEII0949	224914.BMEII0950	RESPIRATORY NITRATE REDUCTASE 1 ALPHA CHAIN	NITRATE REDUCTASE ALPHA CHAIN	->->	403	2
227882.SAV1810	227882.SAV1811	Putative regulatory protein	Putative regulatory protein	<-<-	61	2
227882.SAV2222	227882.SAV2223	Putative protoporphyrinogen oxidase	Putative protoporphyrinogen oxidase	<-<-	607	2
233413.Mb1908	233413.Mb1909	PROBABLE CONSERVED INTEGRAL MEMBRANE PROTEIN	PROBABLE CONSERVED INTEGRAL MEMBRANE PROTEIN	->->	686	2
233413.Mb2209	233413.Mb2210	Hypothetical protein Mb2209	Probable long-chain-fatty-acid-CoA ligase fadD15	->->	238	2
234826.AM199	234826.AM200	Asparaginyl-tRNA synthetase	Asparaginyl-tRNA synthetase	<-<-	89	2
243090.RB4382	243090.RB4383	Probable diaminopimelate decarboxylase	Hypothetical protein	<-<-	155	2
243160.BMAA1021	243160.BMAA1022	Thiotemplate mechanism natural product synthetase	Putative polyketide synthase	->->	80	2
243160.BMAA1204	243160.BMAA1205	Putative polyketide synthase	Putative polyketide synthase	<-<-	382	2
243230.DR1258	243230.DR1259	SNF2/Rad54 helicase-related protein	DNA helicase, SNF2/RAD54 family	->->	113	2
243277.VC1156	243277.VC1157	Sensor histidine kinase	Response regulator	<-<-	112	2
246194.CHY_2017	246194.CHY_2018	Xanthine dehydrogenase accessory factor-related	Conserved domain protein	<-<-	65	2
247156.nfa12070	247156.nfa12080	Hypothetical protein	Putative oxidoreductase	->->	61	2
247156.nfa46970	247156.nfa46980	Hypothetical protein	Hypothetical protein	->->	92	2
251221.gll3395	251221.gll3396	Gll3395 protein	Gll3396 protein	<-<-	170	2
257314.LJ0614	257314.LJ0613	Cation-transporting ATPase	Cation-transporting ATPase	->->	116	2
258594.RPA0458	258594.RPA0459	Possible fatty acid-CoA ligases	Possible fatty acid-CoA ligases	<-<-	352	2
258594.RPA1336	258594.RPA1337	Hypothetical protein precursor	Hypothetical protein	->->	106	2
260799.BAS0153	260799.BAS0154	Glycerate kinase, N-terminus	Glycerate kinase C-terminus	->->	89	2
260799.BAS3476	260799.BAS3477	2',3'-cyclic-nucleotide 2'-phosphodiesterase	2',3'-cyclic-nucleotide 2'-phosphodiesterase	->->	187	2
260799.BAS3566	260799.BAS3567	NADH-dependent butanol dehydrogenase A	NADH-dependent butanol dehydrogenase A	<-<-	88	2
262316.MAP1870c	262316.MAP1871c	Hypothetical protein	Hypothetical protein	<-<-	110	2
264199.stu1246	264199.stu1247	Hypothetical protein	Hypothetical protein	<-<-	230	2
264202.CF0497	264202.CF0498	lysophospholipase esterase	serine esterase esterase	->->	97	2
266835.mlr4872	266835.mlr4873	Mlr4872 protein	Mlr4873 protein	->->	269	2
266835.mlr5879	266835.mlr5880	Mlr5879 protein	Mlr5880 protein	->->	158	2
267377.MMP1477	267377.MMP1478	Cobyrinic acid a,c-diamide synthase	Cobyrinic acid a,c-diamide synthase-Cobyrinic	->->	101	2
267608.RSc0775	267608.RSc0776	Peroxidase/catalase	Peroxidase/catalase	<-<-	109	2
267747.PPA0608	267747.PPA0609	L-fucose isomerase	L-fucose isomerase	->->	118	2
267747.PPA0790	267747.PPA0791	CobN/magnesium chelatase, putative subunit H	CobN/magnesium chelatase subunit	<-<-	154	2
269483.Bcep18194_C6743	269483.Bcep18194_C6744	Acyl-CoA dehydrogenase-like protein	Acyl-CoA dehydrogenase	->->	515	2
269797.Mbar_A3249	269797.Mbar_A3250	Hypothetical protein	Sensory transduction histidine kinase	<-<-	68	2
271848.BTH_II1665	271848.BTH_II1666	polyketide synthase, putative	polyketide synthase, putative	<-<-	859	2
272558.BH0788	272558.BH0789	BH0788 protein	BH0789 protein	->->	116	2
272558.BH3650	272558.BH3651	Teichuronic acid biosynthesis	BH3651 protein	<-<-	71	2
272944.RC0035	272944.RC0036	Similarity to folate synthesis bifunctional	Similarity to folate synthesis bifunctional	<-<-	89	2
272944.RC0148	272944.RC0149	Similarity to acetate kinase	Similarity to acetate kinase	->->	70	2
272944.RC0841	272944.RC0842	Similarity to 3-hydroxyacyl-CoA dehydrogenase	Similarity to 3-hydroxyacyl-CoA dehydrogenase	<-<-	116	2
273057.SSO2020	273057.SSO2021	Acetyl-CoA synthetase (Acetate-CoA ligase)	Acetyl-CoA synthetase (Acetate-CoA ligase)	->->	76	2
273121.WS1954	273121.WS1955	SIGNAL TRANSDUCTION REGULATORY PROTEIN-CheY like	SIGNAL TRANSDUCTION HISTIDINE KINASE	->->	107	2
279010.BLi03570	279010.BLi03571	Hypothetical protein	Hypothetical protein	<-<-	85	2
290633.GOX2369	290633.GOX2370	Na+/H+ antiporter	Na+/H+ antiporter NhaA	->->	161	2
291331.XOO1431	291331.XOO1432	Hypothetical protein	Hypothetical protein	<-<-	73	2
292459.STH1974	292459.STH1975	ABC transporter ATP-binding protein variant	ABC transporter ATP-binding protein variant	->->	133	2
298386.PBPRB0730	298386.PBPRB0731	Hypotetical protein	Hypotetical protein	->->	83	2
298386.PBPRB1117	298386.PBPRB1118	Putative enoyl-CoA hydratase/isomerase	Conserved hypothetical preotein	->->	83	2
300852.TTHA1109	300852.TTHA1110	Putative glycosyltransferase	Hypothetical protein TTHA1110	->->	523	2
309807.SRU_1228	309807.SRU_1229	aldehyde dehydrogenase, mitochondrial precursor	aldehyde dehydrogenase	->->	100	2
312309.VF1030	312309.VF1031	Anthranilate phosphoribosyltransferase	Anthranilate phosphoribosyltransferase	<-<-	61	2
312309.VF1304	312309.VF1305	Copper-exporting ATPase	Copper-exporting ATPase	->->	61	2
314225.ELI_01290	314225.ELI_01295	valyl-tRNA synthetase	valyl-tRNA synthetase	<-<-	73	2
314225.ELI_03735	314225.ELI_03740	TonB-dependent receptor	TonB-dependent receptor, putative	->->	448	2
314315.LSA1772	314315.LSA1773	Putative hydrolase, isochorismatase/nicotamidase	Putative hydrolase	<-<-	71	2
314565.XC_2452	314565.XC_2453	Transport protein	Prop transport protein	->->	340	2
316273.XCV0041	316273.XCV0042	Putative penicillin amidase precursor	Putative penicillin amidase	->->	73	2
316273.XCV0849	316273.XCV0850	Putative alpha-amylase	Putative alpha-amylase precursor	<-<-	121	2
316273.XCV3830	316273.XCV3831	Putative aldo/keto-reductase	Putative oxidoreductase	->->	113	2
316273.XCV4307	316273.XCV4308	TonB-dependent outer membrane receptor	TonB-dependent outer membrane receptor	->->	301	2
336407.RBE_0093	336407.RBE_0094	ATP synthase alpha chain	ATP synthase alpha chain	->->	92	2
336407.RBE_1210	336407.RBE_1211	Phosphate acetyltransferase Pta	Phosphate acetyltransferase Pta	->->	95	2
342108.amb3204	342108.amb3205	hypothetical protein	Dihydropteroate synthase and related enzyme	<-<-	277	2
359391.BAB1_2170	359391.BAB1_2171	SAM (And some other nucleotide) binding motif	N-6 Adenine-specific DNA methylase-N6	->->	77	2
370552.MGAS10270_Spy1971	370552.MGAS10270_Spy1972	UDP-glucose 6-dehydrogenase (EC 1.1.1.22) (UDP-Glc dehydrogenase) (UDP-GlcDH) (UDPGDH)	UDP-glucose-6-dehydrogenase	->->	116	2
370553.MGAS2096_Spy0043	370553.MGAS2096_Spy0044	Alcohol dehydrogenase	Alcohol dehydrogenase	->->	71	2
370553.MGAS2096_Spy0214	370553.MGAS2096_Spy0215	Carbonic anhydrase	Carbonic anhydrase	->->	68	2
370553.MGAS2096_Spy0809	370553.MGAS2096_Spy0810	dTDP-4-dehydrorhamnose 3,5-epimerase	dTDP-4-dehydrorhamnose 3,5-epimerase	->->	68	2
370553.MGAS2096_Spy1097	370553.MGAS2096_Spy1098	Transporter, MFS superfamily	Transporter, MFS superfamily	<-<-	83	2
370553.MGAS2096_Spy1239	370553.MGAS2096_Spy1240	Lead, cadmium, zinc and mercury transporting	Lead, cadmium, zinc and mercury transporting	<-<-	62	2
370553.MGAS2096_Spy1616	370553.MGAS2096_Spy1617	O-sialoglycoprotein endopeptidase	O-sialoglycoprotein endopeptidase	<-<-	88	2
370554.MGAS10750_Spy1551	370554.MGAS10750_Spy1552	Enoyl- reductase (NADH)	Enoyl- reductase (NADH)	<-<-	65	2
56780.SYN_03124	56780.SYN_03123	hypothetical cytosolic protein	ATPases involved in chromosome partitioning	->->	106	2
71421.HI1056	71421.HI1058	Putative type III restriction-modification system HindVIP enzyme mod (EC 2.1.1.72) (HindVIP methyltransferase) (M.HindVIP)	Hypothetical protein HI1058 precursor	<-<-	227	2
83332.Rv0724.1	83332.Rv0725c	Hypothetical protein	Hypothetical protein	<-<-	328	2
83332.Rv1549	83332.Rv1550	Hypothetical protein Rv1549/MT1599.1	Putative fatty-acid--CoA ligase fadD11 (EC 6.2.1.-) (Acyl-CoA synthetase)	->->	322	2
83332.Rv2250.1	83332.Rv2251	POSSIBLE FLAVOPROTEIN	POSSIBLE FLAVOPROTEIN	->->	257	2
83332.Rv2943.1	83332.Rv2944	POSSIBLE TRANSPOSASE	POSSIBLE TRANSPOSASE FOR INSERTION SEQUENCE	->->	446	2
83332.Rv3337	83332.Rv3338	Hypothetical protein	Hypothetical protein	->->	139	2
83332.Rv3344c	83332.Rv3345c	PE-PGRS FAMILY PROTEIN	PE-PGRS FAMILY PROTEIN	<-<-	281	2
93061.SAOUHSC_02385	93061.SAOUHSC_02386	mannose-6-phosphate isomerase, class I	conserved hypothetical protein	<-<-	65	2			Overlapping length mean type 2
93061.SAOUHSC_02813	93061.SAOUHSC_02814	conserved hypothetical protein	conserved hypothetical protein	<-<-	203	2		26352	161.669
100226.SCO5597	100226.SCO5598	Putative signal peptidase I	Putative signal peptidase I	->->	368	3
106370.Francci3_3374	106370.Francci3_3375	Myo-inositol 2-dehydrogenase	Radical SAM	<-<-	169	3
1140.Synpcc7942_0962	1140.Synpcc7942_0963	sun protein	probable methyltransferase	<-<-	65	3
115711.CP0810	115711.CP0811	Dethiobiotin synthetase (EC 6.3.3.3) (Dethiobiotin synthase) (DTB synthetase) (DTBS)	Adenosylmethionine-8-Amino-7-Oxononanoate	->->	64	3
115711.CP0813	115711.CP0814	3-phosphoshikimate 1-carboxyvinyltransferase (EC 2.5.1.19) (5- enolpyruvylshikimate-3-phosphate synthase) (EPSP synthase) (EPSPS)	Shikimate kinase	->->	65	3
115713.CPn1038	115713.CPn1039	Shikimate kinase	3-phosphoshikimate 1-carboxyvinyltransferase (EC 2.5.1.19) (5- enolpyruvylshikimate-3-phosphate synthase) (EPSP synthase) (EPSPS)	<-<-	65	3
115713.CPn1041	115713.CPn1042	Adenosylmethionine-8-Amino-7-Oxononanoate	Dethiobiotin synthetase (EC 6.3.3.3) (Dethiobiotin synthase) (DTB synthetase) (DTBS)	<-<-	64	3
119857.FTL_1884	119857.FTL_1885	hypothetical protein	Transposase	<-<-	68	3
138119.DSY4517	138119.DSY4518	hypothetical protein	hypothetical protein	<-<-	86	3
138677.BA000008_GR_1188599-1189129	138677.BA000008_GR_1189065-1190402	Shikimate kinase	3-phosphoshikimate 1-carboxyvinyltransferase (EC 2.5.1.19) (5- enolpyruvylshikimate-3-phosphate synthase) (EPSP synthase) (EPSPS)	<-<-	65	3
138677.BA000008_GR_1191126-1192397	138677.BA000008_GR_1192334-1192993	Adenosylmethionine-8-Amino-7-Oxononanoate	Dethiobiotin synthetase (EC 6.3.3.3) (Dethiobiotin synthase) (DTB synthetase) (DTBS)	<-<-	64	3
159087.Daro_3049	159087.Daro_3050	Cell wall hydrolase/autolysin precursor	Hypothetical protein precursor	<-<-	67	3
177439.DP0223	177439.DP0224	Probable cobalamin biosynthesis protein	Probable precorrin-3B C17-methyltransferase	->->	79	3
182082.CpB1078	182082.CpB1079	Shikimate kinase	3-phosphoshikimate 1-carboxyvinyltransferase (EC 2.5.1.19) (5- enolpyruvylshikimate-3-phosphate synthase) (EPSP synthase) (EPSPS)	<-<-	65	3
182082.CpB1081	182082.CpB1082	Adenosylmethionine-8-Amino-7-Oxononanoate	Dethiobiotin synthetase (EC 6.3.3.3) (Dethiobiotin synthase) (DTB synthetase) (DTBS)	<-<-	64	3
190192.MK0084	190192.AE009439_GR_78242-79153	Fe-S-cluster-containing hydrogenase component	Fumarate hydratase class I, N-terminal domain	->->	80	3
190192.MK0433	190192.MK0434	5'-nucleotidase surE (EC 3.1.3.5) (Nucleoside 5'-monophosphate phosphohydrolase)	Diaminopimelate epimerase (EC 5.1.1.7) (DAP epimerase)	<-<-	83	3
190485.AE008922_GR_3420251-3423523	190485.XCC2891	Beta-hexosaminidase	Beta-mannosidase	->->	824	3
197221.tlr1853	197221.tlr1854	MoaA/nifB/pqqE family protein	Tlr1854 protein	->->	80	3
198094.BA4272	198094.BA4273	Transcriptional regulator, GntR family	Glucosamine-6-phosphate deaminase (EC 3.5.99.6) (Glucosamine-6- phosphate isomerase) (GNPDA) (GlcN6P deaminase)	<-<-	71	3
209261.t2425	209261.t2426	Hypothetical protein STY0477	Probable secreted protein	<-<-	88	3
218497.CAB690	218497.CAB691	3-phosphoshikimate 1-carboxyvinyltransferase	Putative shikimate kinase	->->	65	3
220664.PFL_1390	220664.PFL_1391	Drug transporter, putative	Monooxygenase, NtaA/SnaA/SoxA family	->->	85	3
222523.BCE4120	222523.BCE4121	transcriptional regulator, GntR family	glucosamine-6-phosphate deaminase	<-<-	86	3
223283.PSPTO4397	223283.PSPTO4398	MutT/nudix family protein	Glutathione S-transferase family protein	<-<-	158	3
224911.blr3626	224911.blr3627	Blr3626 protein	Aspartate aminotransferase A	->->	338	3
224914.BMEI1765	224914.BMEI1766	PHOSPHOADENOSINE PHOSPHOSULFATE REDUCTASE	SULFITE REDUCTASE	<-<-	100	3
226185.EF2398	226185.EF2399	30S ribosomal protein S2	Acetyltransferase, GNAT family	<-<-	125	3
226186.BT1880	226186.BT1881	Tetraacyldisaccharide 4'-kinase	Purine nucleoside phosphorylase I	->->	62	3
226900.BC2692	226900.BC2693	Phosphohydrolase	DNA polymerase III, beta chain	->->	79	3
226900.BC4053	226900.BC4054	Transcriptional regulator, GntR family	Glucosamine-6-phosphate deaminase (EC 3.5.99.6) (Glucosamine-6- phosphate isomerase) (GNPDA) (GlcN6P deaminase)	<-<-	77	3
227941.CCA00723	227941.CCA00724	3-phosphoshikimate 1-carboxyvinyltransferase (EC 2.5.1.19) (5- enolpyruvylshikimate-3-phosphate synthase) (EPSP synthase) (EPSPS)	Shikimate kinase	->->	65	3
233413.Mb1874c	233413.Mb1875c	Hypothetical protein Mb1874c	6-phosphogluconate dehydrogenase, decarboxylating	<-<-	635	3
233413.Mb1974	233413.Mb1975	PROBABLE OXIDOREDUCTASE	Probable Riboflavin biosynthesis protein ribA1	->->	224	3
233413.Mb2328	233413.Mb2329	POSSIBLE CONSERVED MEMBRANE PROTEIN	POSSIBLE CONSERVED MEMBRANE PROTEIN	->->	214	3
235909.GK2521	235909.GK2522	Hypothetical conserved protein	Nicotinate-nucleotide adenylyltransferase	<-<-	92	3
242231.NGO1510	242231.NGO1511	P-protein [Includes- Chorismate mutase (EC 5.4.99.5) (CM); Prephenate dehydratase (EC 4.2.1.51) (PDT)]	Putative drug resistance protein	<-<-	428	3
243274.TM0258	243274.TM0259	DNA topoisomerase 1 (EC 5.99.1.2) (DNA topoisomerase I) (Omega- protein) (Relaxing enzyme) (Untwisting enzyme) (Swivelase)	D-alanine--D-alanine ligase (EC 6.3.2.4) (D-alanylalanine synthetase) (D-Ala-D-Ala ligase)	->->	86	3
243274.TM0665	243274.TM0666	Cysteine synthase	Serine acetyltransferase	<-<-	86	3
243274.TM0845	243274.TM0846	Hemolysin-related protein	Cytidine/deoxycytidine deaminase	->->	62	3
243274.TM1686	243274.TM1687	Hypothetical protein	DNA/pantothenate metabolism flavoprotein	->->	77	3
251221.gll1453	251221.gll1454	Gll1453 protein	Gll1454 protein	<-<-	67	3
251221.gll2222	251221.gll2223	L-2,4-diaminobutyrate decarboxylase	Diaminobutyrate--pyruvate transaminase	<-<-	77	3
258594.RPA3299	258594.RPA3300	Putative long-chain-fatty-acid CoA ligase	Possible transcriptional regulator, TetR family	<-<-	83	3
260799.BAS3963	260799.BAS3964	Transcriptional regulator, GntR family	Glucosamine-6-phosphate deaminase (EC 3.5.99.6) (Glucosamine-6- phosphate isomerase) (GNPDA) (GlcN6P deaminase)	<-<-	71	3
261594.GBAA4272	261594.GBAA4273	Transcriptional regulator, GntR family	Glucosamine-6-phosphate deaminase (EC 3.5.99.6) (Glucosamine-6- phosphate isomerase) (GNPDA) (GlcN6P deaminase)	<-<-	71	3
262316.MAP0694	262316.MAP0695	Hypothetical protein	MhpB	->->	86	3
262316.MAP3250	262316.MAP3251	Hypothetical protein	Hypothetical protein	->->	67	3
264202.CF0292	264202.CF0293	shikimate kinase	3-phosphoshikimate 1-carboxyvinyltransferase	<-<-	65	3
264462.Bd1503	264462.Bd1504	Putative heptosyltransferase	ADP-heptose-LPS heptosyltransferase II	->->	68	3
271848.BTH_II1664	271848.BTH_II1665	polyketide synthase, putative	polyketide synthase, putative	<-<-	76	3
271848.BTH_II1977	271848.BTH_II1978	lipopolysaccharide core biosynthesis	lipopolysaccharide heptosyltransferase II rfaC2	<-<-	137	3
272559.BF3273	272559.BF3274	Putative tetraacyldisaccharide kinase (Lipid A	Putative purine nucleoside phosphorylase I	->->	68	3
272560.BPSS0425	272560.BPSS0426	Putative heptosyltransferase	Putative heptosyltransferase	->->	95	3
279010.BLi04235	279010.BLi04236	YdaM	YdaJ	->->	239	3
281309.BT9727_3794	281309.BT9727_3795	Transcriptional regulator, GntR family	Glucosamine-6-phosphate isomerase	<-<-	71	3
288681.BCE33L3809	288681.BCE33L3810	Transcriptional regulator, GntR family	Glucosamine-6-phosphate isomerase	<-<-	71	3
290633.GOX0813	290633.GOX0814	Phosphocarrier protein HPr	PTS system, IIA component	<-<-	119	3
295319.SPA3456	295319.SPA3457	Hypothetical protein	Putative phosphosugar-binding protein	<-<-	62	3
295405.BF3452	295405.BF3453	Tetraacyldisaccharide 4'-kinase	Purine nucleoside phosphorylase I	->->	62	3
300267.SDY_2187	300267.SDY_2188	Sensor protein for BaeR	Putative transport protein	<-<-	107	3
321314.SC3599	321314.SC3600	Alpha-amylase	L-xylulose kinase, cryptic	->->	124	3
342108.amb0265	342108.amb0266	Glycosyltransferase	hypothetical protein	<-<-	73	3
56780.SYN_02602	56780.SYN_02603	Aspartyl-tRNA synthetase 1 (EC 6.1.1.12) (Aspartate--tRNA ligase 1) (AspRS 1)	aspartyl/glutamyl-tRNA(Asn/Gln) amidotransferase	->->	137	3
66692.ABC3328	66692.ABC3329	N-carbamoyl-L-amino acid hydrolase	Imidazolonepropionase	<-<-	83	3
69014.TK0259	69014.TK0260	Prephenate dehydrogenase	Aspartate aminotransferase (EC 2.6.1.1) (Transaminase A) (AspAT)	<-<-	76	3
84588.SYNW1052	84588.SYNW1053	Dimethyladenosine transferase (EC 2.1.1.-) (S-adenosylmethionine-6-N', N'-adenosyl(rRNA) dimethyltransferase) (16S rRNA dimethylase) (High level kasugamycin resistance protein ksgA) (Kasugamycin dimethyltransferase)	4-diphosphocytidyl-2-C-methyl-D-erythritol kinase (EC 2.7.1.148) (CMK) (4-(cytidine-5'-diphospho)-2-C-methyl-D-erythritol kinase)	->->	86	3			Overlapping length mean type 3
882.DVU0299	882.DVU0300	Anaerobic ribonucleoside-triphosphate reductase	Radical SAM domain protein	<-<-	119	3		8248	121.294
198215.S4001	198215.S4002	Putative FADA-type transcriptional regulator	Putative FADA-type transcriptional regulator	<-<-	297	4
209261.t1378	209261.t1379	Hypothetical protein STY1610	Hypothetical protein	<-<-	231	4
257363.RT0855	257363.RT0856	DNA-directed DNA polymerase III gamma subunit	DNA-directed DNA polymerase III tau subunit	->->	1203	4			Overlapping length mean type 4
267608.RSc1573	267608.RSc1574	Hypothetical protein RSc1573	PUTATIVE HYDROLASE PROTEIN	->->	870	4		2601	650.25
103690.alr5199	103690.alr5200	ATP-binding protein of ABC transporter	Alr5200 protein	->->	77	5
106370.Francci3_0706	106370.Francci3_0707	transcriptional regulator, TetR family	GtrA-like protein	<-<-	197	5
106370.Francci3_0871	106370.Francci3_0872	beta-lactamase-like	Glutamate racemase	<-<-	67	5
138119.DSY3599	138119.DSY3600	hypothetical protein	hypothetical protein	->->	71	5
158879.SA0685	158879.SA0686	Protein nrdI	Ribonuceloside diphosphate reductase major	->->	89	5
177439.DP1749	177439.DP1750	Related to glycosyltransferase	Related to phosphoglycerate mutase	->->	89	5
177439.DP3011	177439.DP3012	3-phosphoshikimate 1-carboxyvinyltransferase	Probable shikimate 5-dehydrogenase	<-<-	94	5
188937.MA2760	188937.MA2761	Hypothetical protein MA2760	Transcriptional regulator, TetR family	<-<-	71	5
196164.CE0634	196164.CE0635	Putative vanillate O-demethylase oxygenase	Putative vanillate O-demethylase oxygenase	->->	91	5
196164.CE1167	196164.CE1168	Hypothetical protein	Putative dihydropteroate synthase	->->	74	5
196600.VV0361	196600.VV0362	Putative UDP-galactose phosphate transferase	Putative acetyltransferase	->->	65	5
196600.VVA1514	196600.VVA1515	Phosphotransferase system	Predicted phosphosugar isomerase	<-<-	94	5
197221.tll1893	197221.tll1894	Cytochrome c oxidase folding protein	Tll1894 protein	<-<-	64	5
197221.tll1941	197221.tll1940	Tll1941 protein	Tll1940 protein	<-<-	266	5
203267.TWT506	203267.TWT507	Glycerol-3-phosphate dehydrogenase [NAD(P)+] (EC 1.1.1.94) (NAD(P)H- dependent glycerol-3-phosphate dehydrogenase)	Acyltransferase family protein	<-<-	68	5
204722.BR0577	204722.BR0578	Sensor histidine kinase	Peptidoglycan-binding protein, putative	->->	74	5
212717.CTC01224	212717.CTC01225	Phosphoprotein phosphatase 2C	Serine/threonine protein kinase	->->	74	5
224324.AQ_1401	224324.AQ_1402	Endoglucanase	Hypothetical protein	->->	71	5
224325.AF1736	224325.AF1737	3-hydroxy-3-methylglutaryl-coenzyme A reductase (EC 1.1.1.34) (HMG-CoA reductase)	Hypothetical protein	<-<-	61	5
224911.blr2232	224911.blr2233	Blr2232 protein	Blr2233 protein	->->	65	5
224911.bll0130	224911.bll0131	Bll0130 protein	Bll0131 protein	<-<-	64	5
224911.bll5695	224911.bll5696	Bll5695 protein	Bll5696 protein	<-<-	91	5
235909.GK1500	235909.GK1501	Hypothetical conserved protein	Hypothetical conserved protein	->->	77	5
243090.RB347	243090.RB348	Ferredoxin, 2Fe-2S	Arylsulfatase B	<-<-	133	5
243090.RB4136	243090.RB4137	Probable regulatory components of sensory	Probable sensor protein (HYDH)-putative sensory	->->	95	5
243090.RB422	243090.RB423	Inositol-1-monophosphatase	Hypothetical protein	->->	61	5
243090.RB5196	243090.RB5197	Alpha-amylase, amylosucrase	Sucrose-phosphate synthase 1	<-<-	98	5
243090.RB5380	243090.RB5383	Probable serine/threonine protein kinase	Probable sulfatase atsG	<-<-	65	5
243090.RB6808	243090.RB6809	Glycine cleavage system H protein 1	Thiamine-monophosphate kinase	<-<-	77	5
243090.RB772	243090.RB773	N-acetylgalactosamine 6-sulfate sulfatase	Arylsulfatase	->->	227	5
243090.RB8596	243090.RB8597	Mucin-desulfating sulfatase	Probable sulfatase atsG	->->	80	5
243230.DR2418	243230.DR2419	DNA-binding response regulator	Sensory box sensor histidine kinase	->->	349	5
243274.TM0563	243274.TM0564	Hypothetical protein	Hypothetical protein	->->	80	5
243276.TP0078	243276.TP0079	Spore coat polysaccharide biosynthesis protein	Hypothetical protein	->->	73	5
251221.glr3235	251221.glr3236	DTDP-glucose 4-6-dehydratase	Glr3236 protein	->->	73	5
262724.TTC0459	262724.TTC0460	phosphoribosylglycinamide formyltransferase	phosphoribosylamine-glycine ligase	->->	136	5
264198.Reut_A0939	264198.Reut_A0940	Prokaryotic diacylglycerol kinase	Glycosyl transferase, group 1	<-<-	74	5
266835.mlr6648	266835.mlr6649	Acetolactate synthase, large subunit	Histidinol dehydrogenase 2 (EC 1.1.1.23) (HDH 2)	->->	95	5
266835.mll6006	266835.mll6007	8-amino-7-oxononanoate synthase	Biotin synthase	<-<-	427	5
266835.mll8295	266835.mll8296	Mll8295 protein	Mll8296 protein	<-<-	64	5
269084.syc2279_d	269084.syc2280_d	Two-component response regulator	Hypothetical protein	->->	77	5
271848.BTH_II1621	271848.BTH_II1622	copper-translocating P-type ATPase	sulfite-cytochrome c oxidoreductase subunit A	->->	103	5
271848.BTH_II1673	271848.BTH_II1674	thiotemplate mechanism natural product	polyketide synthase	<-<-	209	5
272560.BPSS0608	272560.BPSS0609	TauD/TfdA family dioxygenase	Thiamine pyrophosphate enzyme family protein	<-<-	65	5
272569.rrnAC0685	272569.rrnAC0687	Methylaspartate mutase	Methylaspartate ammonia-lyase	->->	89	5
272569.rrnAC0687	272569.rrnAC0688	Methylaspartate ammonia-lyase	Hypothetical protein	->->	86	5
272569.rrnAC0843	272569.rrnAC0844	O-succinylbenzoic acid-CoA ligase	Chloromuconate cycloisomerase	<-<-	71	5
272635.MYPU_0320	272635.MYPU_0330	LIPOATE-PROTEIN LIGASE A	ESTERASE/LIPASE 2	->->	83	5
273057.SSO0180	273057.SSO0181	Glutamyl-tRNA reductase (EC 1.2.1.70) (GluTR)	Delta-aminolevulinic acid dehydratase	->->	86	5
291331.XOO2138	291331.XOO2139	Dioxygenase	Sugar aldolase	<-<-	64	5
291331.XOO2987	291331.XOO2988	Biotin synthesis protein	Hypothetical protein	<-<-	79	5
291331.XOO3825	291331.XOO3826	UDP-N-acetylmuramate--L-alanine ligase (EC 6.3.2.8) (UDP-N- acetylmuramoyl-L-alanine synthetase)	UDP-N-acetylglucosamine--N-acetylmuramyl-(pentapeptide) pyrophosphoryl-undecaprenol N-acetylglucosamine transferase (EC 2.4.1.227) (Undecaprenyl-PP-MurNAc-pentapeptide-UDPGlcNAc GlcNAc transferase)	<-<-	73	5
295405.BF2779	295405.BF2780	Putative glycosyltransferase	O-actetyl transferase related protein	->->	79	5
300269.SSO_3035	300269.SSO_3036	Putative dehydrogenase	Hypothetical protein	->->	179	5
309807.SRU_2147	309807.SRU_2148	ketol-acid reductoisomerase	3-isopropylmalate dehydrogenase	->->	65	5
309807.SRU_2601	309807.SRU_2602	chemotaxis response regulator protein-glutamate	chemotaxis histidine kinase	<-<-	68	5
320372.BURPS1710b_A1747	320372.BURPS1710b_A1749	N-acylglucosamine 2-epimerase (GlcNAc	hypothetical protein	<-<-	541	5
320372.BURPS1710b_A1967	320372.BURPS1710b_A1968	putative heptosyltransferase (O-antigen	putative heptosyltransferase (O-antigen	->->	206	5
321314.SC2950	321314.SC2951	Transcriptional repressor of galETK operon	Putative transcriptional regulator	->->	80	5
342108.amb1068	342108.amb1069	UDP-N-acetylmuramyl pentapeptide	Nucleoside-diphosphate-sugar epimerase	<-<-	80	5
342108.amb2885	342108.amb2886	Predicted xylanase/chitin deacetylase	Acyl dehydratase	<-<-	86	5
347834.RHE_CH03198	347834.RHE_CH03199	probable glycosyltransferase protein	putative surface saccharide ABC transporter	->->	107	5
347834.RHE_CH03382	347834.RHE_CH03383	probable glycosyltransferase protein	probable glycosyltransferase protein	<-<-	100	5
370553.MGAS2096_Spy1222	370553.MGAS2096_Spy1223	ATP-dependent RNA helicase	ATP-dependent RNA helicase	<-<-	83	5
56780.SYN_01101	56780.SYN_01100	glycosyltransferase	coenzyme F390 Synthetase	->->	83	5
56780.SYN_01129	56780.SYN_01128	mannose-1-phosphate guanyltransferase	nucleotide-sugar aminotransferase	->->	77	5
56780.SYN_01936	56780.SYN_01937	3-phosphoshikimate-1-carboxyvinyltransferase	chorismate synthase	<-<-	85	5
56780.SYN_02628	56780.SYN_02627	alpha,alpha-trehalose-phosphate synthase	trehalose 6-phosphate phosphatase	<-<-	61	5
56780.SYN_02660	56780.SYN_02659	glycosyltransferase	glycosyltransferase	<-<-	61	5
882.DVU1777	882.DVU1778	Carbonic anhydrase	Cation efflux family protein	<-<-	71	5			Overlapping length mean type 5
93061.SAOUHSC_00741	93061.SAOUHSC_00742	ribonucleoside-diphosphate reductase 2	ribonucleotide-diphosphate reductase alpha	->->	98	5		7556	106.423
* 1--> 5'-end extension
2--> Fragmentation
3--> 3'end extension
4--> Redundant gene prediction
5--> 5' & 3'-end extension
CONVERGENT OVERLAPS
upstream gene	downstream gene	function of the protein encoded in upstream gene	function of the protein encoded in downstream gene	orientation	overlapping length	type of misannotation
100226.SCO2145	100226.SCO2146	Putative glycerate kinase	Putative aminotransferase	-><-	124	conv_2
100226.SCO3796	100226.SCO3797	Hypothetical protein SCO3796	Putative integral membrane protein	-><-	73	conv_2
106370.Francci3_0351	106370.Francci3_0352	short-chain dehydrogenase/reductase SDR	luciferase-like	-><-	113	conv_2
160488.PP5218	160488.PP5219	DedA family protein	Hypothetical protein	-><-	168	conv_2
186497.PF0477	186497.PF0478	Alpha-amylase	Alpha-amylase	-><-	75	conv_2
186497.PF1858	186497.PF1859	Cysteine synthase	Cysteine synthase	-><-	86	conv_2
197221.tlr0299	197221.tll0300	Ribonuclease H	Imidazoleglycerol-phosphate dehydratase	-><-	68	conv_2
197221.tlr1250	197221.tll1251	Tlr1250 protein	Tll1251 protein	-><-	97	conv_2
197221.tlr2055	197221.tll2056	Thymidylate kinase	DNA polymerase III alpha subunit	-><-	75	conv_2
224911.blr5406	224911.bll5407	Blr5406 protein	ABC transporter	-><-	82	conv_2
251221.glr1461	251221.gll1462	Glr1461 protein	Gll1462 protein	-><-	125	conv_2
262724.TTC0958	262724.TTC0959	ribonuclease activity regulator protein RraA	DNA mismatch repair enzyme (predicted ATPase)	-><-	107	conv_2
262724.TTC1981	262724.TTC1982	tetratricopeptide repeat family protein	nifR3-like protein	-><-	105	conv_2
269796.Rru_A2121	269796.Rru_A2122	hypothetical protein	hypothetical protein	-><-	120	conv_2
269800.Tfu_1049	269800.Tfu_1050	Hypothetical protein	5,10-methylenetetrahydrofolate reductase	-><-	83	conv_2
290397.Adeh_2905	290397.Adeh_2906	phosphoesterase, PA-phosphatase related	Alpha amylase, catalytic region	-><-	176	conv_2
290397.Adeh_3301	290397.Adeh_3302	Sel1	FAD dependent oxidoreductase	-><-	65	conv_2
316057.RPD_0577	316057.RPD_0578	Methyltransferase type 12	glycosyl transferase, family 2	-><-	152	conv_2
316058.RPB_4100	316058.RPB_4101	NodS	Glycosyl transferase, family 2	-><-	68	conv_2
316273.XCV3311	316273.XCV3312	Putative diaminopimelate decarboxylase	Putative transcriptional regulator, AraC family	-><-	97	conv_2
336407.RBE_0564	336407.RBE_0565	Guanosine polyphosphate	hypothetical protein	-><-	134	conv_2
338963.Pcar_0757	338963.Pcar_0758	Dephospho-CoA kinase (EC 2.7.1.24) (Dephosphocoenzyme A kinase)	Esterase/lipase-like	-><-	65	conv_2
349521.HCH_05435	349521.HCH_05434	Transcriptional regulator	Acetyltransferase, including N-acetylases of	-><-	77	conv_2
83331.MT2182.1	83331.MT2183	PPE family protein	Methionine synthase (EC 2.1.1.13) (5-methyltetrahydrofolate-- homocysteine methyltransferase) (Methionine synthase, vitamin-B12 dependent isozyme) (MS)	-><-	238	conv_2
100226.SCO3305	100226.SCO3306	Putative membrane protein	Putative aminotransferase	-><-	68	conv_1a
100226.SCO6295	100226.SCO6296	Putative ABC transporter ATP-binding protein	Hypothetical protein SCO6296	-><-	62	conv_1a
190485.AE008922_GR_3617156-3618439	190485.XCC3056	Diaminopimelate decarboxylase	Transcriptional regulator araC family	-><-	79	conv_1a
197221.tlr1533	197221.tll1534	Dihydroorotase	Fumarate hydratase class II (EC 4.2.1.2) (Fumarase C)	-><-	73	conv_1a
198215.S0580	198215.S0581	Transcriptional regulator of succinyl CoA	Succinyl-CoA synthetase, alpha subunit	-><-	119	conv_1a
203267.TWT338	203267.TWT339	Cytochrome AA3 controlling prrotein	Protoheme IX farnesyltransferase	-><-	77	conv_1a
208964.PA5389	208964.PA5390	Probable transcriptional regulator	Probable peptidic bond hydrolase	-><-	71	conv_1a
224324.AQ_958	224324.AQ_959	Phosphotidylglycerophosphate synthase	Probable glutamine-dependent NAD(+) synthetase (EC 6.3.5.1) (NAD(+) synthase [glutamine-hydrolyzing])	-><-	435	conv_1a
243090.RB6237	243090.RB6238	Folylpolyglutamate synthase/dihydrofolate	Hypothetical protein	-><-	70	conv_1a
243160.BMAA1710	243160.BMAA1711	Putative GDP-6-deoxy-D-lyxo-4-hexulose reductase	Hypothetical protein	-><-	71	conv_1a
243233.MCA0540	243233.MCA0541	Hypothetical protein	Glycosyl transferase, group 1 family	-><-	78	conv_1a
247156.nfa37930	247156.nfa37940	Putative short chain dehydrogenase	Putative acyl-CoA synthetase	-><-	94	conv_1a
251221.glr2769	251221.gll2770	Glr2769 protein	Gll2770 protein	-><-	80	conv_1a
262316.MAP0671	262316.MAP0672c	Hypothetical protein	Hypothetical protein	-><-	158	conv_1a
262316.MAP3031	262316.MAP3032c	Hypothetical protein	3-isopropylmalate dehydrogenase (EC 1.1.1.85) (Beta-IPM dehydrogenase) (IMDH) (3-IPM-DH)	-><-	101	conv_1a
264198.Reut_A1258	264198.Reut_A1259	Nucleoside-H+ symporter-Major facilitator	FAD dependent oxidoreductase	-><-	79	conv_1a
266265.Bxe_B1009	266265.Bxe_B1008	putative fatty acid desaturase	putative acyl-CoA synthetase	-><-	64	conv_1a
267747.PPA1225	267747.PPA1226	Pyridoxamine kinase	UDP-N-acetylglucosamine 1-carboxyvinyltransferase	-><-	64	conv_1a
269084.syc1711_d	269084.syc1712_c	Na+/H+ antiporter	Glutamyl-tRNA synthetase (EC 6.1.1.17) (Glutamate--tRNA ligase) (GluRS)	-><-	80	conv_1a
269796.Rru_A2754	269796.Rru_A2755	Cold-shock DNA-binding domain protein	hypothetical protein	-><-	122	conv_1a
272559.BF4306	272559.BF4307	Putative glycosyltransferase	Putative nicotinate	-><-	67	conv_1a
272634.MPN382	272634.MPN383	Dephospho-CoA kinase (EC 2.7.1.24) (Dephosphocoenzyme A kinase)	Hypothetical protein MG265 homolog (A19_orf282)	-><-	71	conv_1a
273057.SSO0111	273057.SSO0112	Orf c04011 protein	Putative ATP-dependent helicase SSO0112 (EC 3.6.1.-)	-><-	84	conv_1a
295405.BF4512	295405.BF4513	Putative glycosyltransferase	Putative nicotinate	-><-	67	conv_1a
309807.SRU_2132	309807.SRU_2131	HD	purine nucleoside phosphorylase	-><-	128	conv_1a
315456.RF_0438	315456.RF_0439	Guanosine polyphosphate	MFS type sugar transporter	-><-	83	conv_1a
316056.RPC_2121	316056.RPC_2122	major facilitator superfamily MFS_1	ATPase associated with various cellular	-><-	92	conv_1a
316056.RPC_3721	316056.RPC_3722	NLP/P60	Nucleoside diphosphate pyrophosphatase	-><-	71	conv_1a
316057.RPD_0515	316057.RPD_0516	MiaB-like tRNA modifying enzyme	pseudouridine synthase	-><-	65	conv_1a
319225.Plut_1259	319225.Plut_1260	hypothetical protein	Thioredoxin reductase	-><-	68	conv_1a
321327.CYA_0082	321327.CYA_0081	2-succinyl-6-hydroxy-2	tRNA delta(2)-isopentenylpyrophosphate	-><-	77	conv_1a
321327.CYA_2801	321327.CYA_2800	thioredoxin	putative hydantoin utilization protein B	-><-	64	conv_1a
330779.Saci_0023	330779.Saci_0024	Quinolinate synthetase A	Selenocysteine lyase	-><-	80	conv_1a
347834.RHE_CH01041	347834.RHE_CH01042	putative glycosyltransferase protein	probable two-component sensor histidine kinase	-><-	104	conv_1a
347834.RHE_CH03138	347834.RHE_CH03139	hypothetical protein	ureidoglycolate hydrolase protein	-><-	124	conv_1a
69014.TK1649	69014.TK1650	Hypothetical membrane protein, conserved, DUF20	Probable nicotinamidase	-><-	65	conv_1a
83331.MT3663	83331.MT3664	PPE family protein	PROBABLE OXIDOREDUCTASE	-><-	206	conv_1a
83332.Rv2209	83332.Rv2210c	Hypothetical protein Rv2209/MT2265	Probable branched-chain-amino-acid aminotransferase (EC 2.6.1.42) (BCAT)	-><-	75	conv_1a
106370.Francci3_0647	106370.Francci3_0648	ATP-dependent DNA helicase PcrA	PGAP1-like	-><-	216	conv_1b
106370.Francci3_0861	106370.Francci3_0862	NUDIX hydrolase	FAD-dependent pyridine nucleotide-disulphide	-><-	187	conv_1b
110662.Syncc9605_0158	110662.Syncc9605_0159	hypothetical protein	putative glycolate oxidase subunit (Fe-S)	-><-	102	conv_1b
1140.Synpcc7942_2393	1140.Synpcc7942_2394	Glutamyl-tRNA synthetase (EC 6.1.1.17) (Glutamate--tRNA ligase) (GluRS)	Na+/H+ antiporter	-><-	80	conv_1b
159087.Daro_3932	159087.Daro_3933	Bis(5'-nucleosyl)-tetraphosphatase	Phospholipid/glycerol acyltransferase	-><-	131	conv_1b
160488.PP1143	160488.PP1144	3-hydroxyisobutyrate dehydrogenase family protein	GGDEF domain protein	-><-	101	conv_1b
178306.PAE2375	178306.PAE2376	4-hydroxybenzoate octaprenyltransferase	Drug resistance protein, conjectural	-><-	62	conv_1b
190192.MK0662	190192.MK0663	Tetrahydromethanopterin S-methyltransferase subunit H (EC 2.1.1.86) (N5-methyltetrahydromethanopterin--coenzyme M methyltransferase subunit H)	Predicted protein of the CobN/Mg-chelatase	-><-	201	conv_1b
190486.XAC4167	190486.AE008923_GR_4902832-4903515	Hypothetical protein XAC4167	HetI protein	-><-	74	conv_1b
196627.cg1393	196627.cg1394	Predicted acetyltransferase	Spermidine synthase	-><-	74	conv_1b
197221.tlr0177	197221.tll0178	Tlr0177 protein	2-amino-4-hydroxy-6-hydroxymethyldihydropteridine	-><-	173	conv_1b
205922.Pfl_1251	205922.Pfl_1252	6-phosphogluconate dehydrogenase, NAD-binding	Putative diguanylate cyclase/phosphodiesterase	-><-	110	conv_1b
205922.Pfl_3156	205922.Pfl_3157	hypothetical protein	hypothetical protein	-><-	74	conv_1b
218496.TW432	218496.TW433	Putative cytochrome synthase	Putative cytochrome synthase	-><-	77	conv_1b
220664.PFL_1303	220664.PFL_1304	3-hydroxyisobutyrate dehydrogenase family protein	Signaling repeat/GGDEF domain/EAL domain protein	-><-	110	conv_1b
224324.AQ_511	224324.AQ_512	UDP-N-acetylenolpyruvoylglucosamine reductase (EC 1.1.1.158) (UDP-N- acetylmuramate dehydrogenase)	Hypothetical protein	-><-	164	conv_1b
227377.CBU1002	227377.CBU1003	BirA bifunctional protein	Dethiobiotin synthetase	-><-	73	conv_1b
227882.SAV945	227882.SAV946	Glycosyl transferase	DTDP-glucose 4,6-dehydratase	-><-	95	conv_1b
243233.MCA1080	243233.MCA1081	Carbonic anhydrase	Conserved domain protein	-><-	68	conv_1b
243233.MCA2085	243233.MCA2086	Cyclic AMP phosphodiesterase	Probable (di)nucleoside polyphosphate hydrolase (EC 3.6.1.-)	-><-	88	conv_1b
246200.SPO1395	246200.SPO1396	Transcriptional regulator, AraC family	Transporter, putative	-><-	89	conv_1b
247156.nfa37910	247156.nfa37920	Hypothetical protein	Putative transcriptional regulator	-><-	115	conv_1b
251221.glr0776	251221.gll0777	FO synthase subunit 2 (EC 2.5.1.-) (7,8-didemethyl-8-hydroxy-5- deazariboflavin synthase subunit 2)	Gll0777 protein	-><-	64	conv_1b
251221.glr3050	251221.gll3051	Glr3050 protein	Gll3051 protein	-><-	62	conv_1b
258594.RPA4337	258594.RPA4338	Putative phosphoglycolate phosphatase	Transcriptional regulator, TetR family	-><-	74	conv_1b
262316.MAP1502	262316.MAP1503c	Hypothetical protein	Hypothetical protein	-><-	110	conv_1b
262316.MAP3430	262316.MAP3431c	PmmB	Uracil phosphoribosyltransferase (EC 2.4.2.9) (UMP pyrophosphorylase) (UPRTase)	-><-	149	conv_1b
262724.TTC0523	262724.TTC0524	methyltransferase	hypothetical protein	-><-	104	conv_1b
262724.TTC1972	262724.TTC1973	penicillin acylase	cbs domain proteins	-><-	140	conv_1b
264198.Reut_A2591	264198.Reut_A2592	Hypothetical protein	Phosphoesterase, PA-phosphatase related	-><-	131	conv_1b
264198.Reut_B5061	264198.Reut_B5062	2-nitropropane dioxygenase, NPD	Cyclic nucleotide-binding	-><-	64	conv_1b
264203.ZMO0958	264203.ZMO0959	Cytochrome c1	Membrane carboxypeptidase	-><-	71	conv_1b
264462.Bd1056	264462.Bd1057	Threonine ammonia-lyase	ABC transporter, periplasmic domain precursor	-><-	84	conv_1b
265072.Mfla_0652	265072.Mfla_0653	uroporphyrin-III C-methyltransferase	histidine kinase	-><-	80	conv_1b
265072.Mfla_0748	265072.Mfla_0749	2-isopropylmalate synthase	Drug resistance transporter Bcr/CflA subfamily	-><-	208	conv_1b
266264.Rmet_0755	266264.Rmet_0756	glycosyl transferase, group 1	glycosyl transferase, family 2	-><-	68	conv_1b
266835.mlr0803	266835.mll0804	Probable muconate cycloisomerase	Probable transporter of 3-phenylpropionic acid	-><-	81	conv_1b
269796.Rru_A0971	269796.Rru_A0972	hypothetical protein	Prephenate dehydrogenase	-><-	106	conv_1b
271848.BTH_II0239	271848.BTH_II0240	dihydrolipoamide acyltransferase	L-lactate dehydrogenase	-><-	76	conv_1b
272631.ML2209	272631.ML2210	Exopolysaccharide phosphotransferase cpsY (EC 2.7.-.-) (Stealth protein cpsY)	Icc	-><-	86	conv_1b
273075.Ta0401	273075.Ta0402	Hypothetical protein Ta0401	Hypothetical protein Ta0402	-><-	68	conv_1b
273075.Ta1300	273075.Ta1301	RRNA (Adenine-N6, N6-)-dimethyltransferase (DIM1,	Membrane protein 7, erythrocyte (Human) related	-><-	68	conv_1b
290397.Adeh_0864	290397.Adeh_0865	glycogen/starch/alpha-glucan phosphorylase	Methylated-DNA-(protein)-cysteine	-><-	98	conv_1b
292415.Tbd_0737	292415.Tbd_0738	Glycosyl transferase probable ADP-heptose-LPS	Putative LPS biosynthesis related	-><-	67	conv_1b
292459.STH2847	292459.STH2848	Conserved domain protein	Hypothetical protein	-><-	71	conv_1b
314565.XC_1102	314565.XC_1103	Transcriptional regulator araC family	Diaminopimelate decarboxylase	-><-	79	conv_1b
315456.RF_0186	315456.RF_0187	Proline/betaine transporter	Guanosine polyphosphate	-><-	68	conv_1b
316056.RPC_1857	316056.RPC_1858	6-phosphogluconate dehydrogenase, NAD-binding	ornithine cyclodeaminase	-><-	164	conv_1b
319225.Plut_2062	319225.Plut_2063	exopolyphosphatase, putative	hypothetical protein	-><-	68	conv_1b
320372.BURPS1710b_A2269	320372.BURPS1710b_A2271	2-oxo-hepta-3-ene-1,7-dioic acid hydratase	AraC family regulatory protein	-><-	801	conv_1b
321314.SC2646	321314.SC2647	Quinolinate synthetase, B protein	Putative transferase	-><-	70	conv_1b
321332.CYB_0961	321332.CYB_0960	5-oxoprolinase-like protein	thioredoxin	-><-	64	conv_1b
321332.CYB_2045	321332.CYB_2044	2-succinyl-6-hydroxy-2	tRNA delta(2)-isopentenylpyrophosphate	-><-	77	conv_1b
330779.Saci_0410	330779.Saci_0411	Zinc-binding dehydrogenase	Cobalamin biosynthesis protein	-><-	93	conv_1b
330779.Saci_1500	330779.Saci_1501	Putative ATP-dependent helicase	Hypothetical protein	-><-	90	conv_1b
336407.RBE_1033	336407.RBE_1034	MFS-type transporter	Guanosine polyphosphate	-><-	77	conv_1b
338969.Rfer_0576	338969.Rfer_0577	aminoglycoside phosphotransferase	multi-sensor signal transduction histidine	-><-	101	conv_1b
347834.RHE_CH03876	347834.RHE_CH03877	probable dihydrodipicolinate synthase protein	putative acetyltransferase protein, GNAT family	-><-	178	conv_1b
71421.HI1645	71421.HI1646	Fructose-1,6-bisphosphatase (EC 3.1.3.11) (D-fructose-1,6-bisphosphate 1-phosphohydrolase) (FBPase)	Cytidylate kinase 2 (EC 2.7.4.14) (CK 2) (Cytidine monophosphate kinase 2) (CMP kinase 2)	-><-	82	conv_1b
84588.SYNW0162	84588.SYNW0163	Hypothetical protein	Putative glycolate oxidase subunit (Fe-S) protein	-><-	102	conv_1b
84588.SYNW0296	84588.SYNW0297	Aspartate carbamoyltransferase (EC 2.1.3.2) (Aspartate transcarbamylase) (ATCase)	Putative type 2 NADH dehydrogenase	-><-	61	conv_1b
84588.SYNW2502	84588.SYNW2503	Hypothetical protein	Hypothetical protein precursor	-><-	74	conv_1b
110662.Syncc9605_0292	110662.Syncc9605_0293	aspartate carbamoyltransferase catalytic	putative type 2 NADH dehydrogenase	-><-	61	?
110662.Syncc9605_2669	110662.Syncc9605_2670	Elongator protein 3/MiaB/NifB	hypothetical protein	-><-	83	?
227882.SAV7015	227882.SAV7016	Putative oxidoreductase	Putative apolipoprotein N-acyltransferase	-><-	77	?
262724.TTC0301	262724.TTC0302	short chain dehydrogenase	hypothetical protein	-><-	60	?
262724.TTC0526	262724.TTC0527	glycosyltransferase	glycosyltransferase	-><-	62	?
292415.Tbd_0168	292415.Tbd_0169	Bis(5'-nucleosyl)-tetraphosphatase	Phospholipid/glycerol acyltransferase	-><-	65	?
300852.TTHA0660	300852.TTHA0661	Oxidoreductase, short-chain	Hypothetical protein TTHA0661	-><-	60	?
300852.TTHA0878	300852.TTHA0879	Hypothetical protein TTHA0878	Putative oligosaccharide deacetylase	-><-	104	?
300852.TTHA0881	300852.TTHA0882	Glycosyltransferase	Glycosyltransferase	-><-	62	?
316279.Syncc9902_0188	316279.Syncc9902_0189	hypothetical protein	putative glycolate oxidase subunit (Fe-S)	-><-	81	?
316279.Syncc9902_2298	316279.Syncc9902_2299	Elongator protein 3/MiaB/NifB	hypothetical protein	-><-	65	?
74547.PMT2251	74547.PMT2252	Hypothetical protein	Hypothetical protein precursor	-><-	62	?
83331.MT1655	83331.MT1656	CONSERVED MEMBRANE PROTEIN	PROBABLE 'COMPONENT LINKED WITH THE ASSEMBLY OF	-><-	67	?
83332.Rv1619	83332.Rv1620c	CONSERVED MEMBRANE PROTEIN	PROBABLE 'COMPONENT LINKED WITH THE ASSEMBLY OF	-><-	67	?
84588.SYNW0721	84588.SYNW0722	Cytochrome b6-f complex subunit V	Hypothetical protein	-><-	71	?
233413.Mb1645	233413.Mb1646c	CONSERVED MEMBRANE PROTEIN	PROBABLE 'COMPONENT LINKED WITH THE ASSEMBLY OF	-><-	67	?
300852.TTHA0016	300852.TTHA0017	TRNA-dihydrouridine synthase	Probable tetratricopeptide repeat family protein	-><-	105	?
300852.TTHA1322	300852.TTHA1323	S-adenosylmethionine-2-demethylmenaquinone	DNA mismatch repair protein mutL	-><-	107	?
316279.Syncc9902_1545	316279.Syncc9902_1546	Ketopantoate hydroxymethyltransferase	Putative oxygen-independent coproporphyrinogen	-><-	74	?
316279.Syncc9902_2050	316279.Syncc9902_2051	putative type 2 NADH dehydrogenase (Ndh, Ndh2B	aspartate carbamoyltransferase catalytic	-><-	61	?
323848.Nmul_A0206	323848.Nmul_A0207	bis(5'nucleosyl)-tetraphosphatase, ApaH	Phospholipid/glycerol acyltransferase	-><-	80	?
74547.PMT0317	74547.PMT0318	Oxygen-independent coproporphyrinogen III oxidase	Putative Ketopantoate hydroxymethyltransferase	-><-	125	?
84588.SYNW1645	84588.SYNW1646	Putative Ketopantoate hydroxymethyltransferase	Possible oxygen independent coproporphyrinogen	-><-	110	?
85962.HP0327	85962.HP0328	Flagellar protein G	Tetraacyldisaccharide 4'-kinase (EC 2.7.1.130) (Lipid A 4'-kinase)	-><-	68	?
100226.SCO1336	100226.SCO1337	Putative lipoprotein N-acyltransferase	Putative oxidoreductase	-><-	77	?
243275.TDE1083	243275.TDE1084	RNA pseudouridylate synthase	Folylpolyglutamate synthetase, putative	-><-	68	?
273063.ST0547	273063.ST0548	264aa long hypothetical extragenic suppressor	605aa long hypothetical SAV protein	-><-	62	?
273063.ST2341	273063.ST2342	339aa long hypothetical sorbitol dehydrogenase	269aa long hypothetical cobalamin biosynthesis	-><-	72	?
283942.IL1607	283942.IL1608	Predicted DNA-binding protein, possible	Short chain dehydrogenase/reductase family	-><-	61	?
85963.JHP0310	85963.JHP0311	Putative FLAGELLAR BIOSYNTHESIS PROTEIN	Tetraacyldisaccharide 4'-kinase (EC 2.7.1.130) (Lipid A 4'-kinase)	-><-	68	?
233413.Mb1282	233413.Mb1283c	PROBABLE DRUG-TRANSPORT INTEGRAL MEMBRANE PROTEIN	Hypothetical protein Mb1283c	-><-	98	?
233413.Mb2214	233413.Mb2215c	Hypothetical protein Mb2214	Anthranilate phosphoribosyltransferase (EC 2.4.2.18)	-><-	126	?
233413.Mb2232	233413.Mb2233c	Hypothetical protein Mb2232	PROBABLE BRANCHED-CHAIN AMINO ACID TRANSAMINASE	-><-	75	?
233413.Mb2329	233413.Mb2330c	POSSIBLE CONSERVED MEMBRANE PROTEIN	Hypothetical protein Mb2330c	-><-	72	?
233413.Mb2915	233413.Mb2916c	Hypothetical protein Mb2915 precursor	Hypothetical PPE-family protein PPE45	-><-	222	?
233413.Mb3018	233413.Mb3019c	PROBABLE CONSERVED INTEGRAL MEMBRANE PROTEIN	3-isopropylmalate dehydrogenase (EC 1.1.1.85) (Beta-IPM dehydrogenase) (IMDH) (3-IPM-DH)	-><-	149	?
243273.MG264	243273.MG265	Dephospho-CoA kinase (EC 2.7.1.24) (Dephosphocoenzyme A kinase)	Hypothetical protein MG265	-><-	65	?
262316.MAP1930	262316.MAP1931c	Hypothetical protein	Anthranilate phosphoribosyltransferase (EC 2.4.2.18)	-><-	126	?
273057.SSO3235	273057.SSO3237	Cobalamin biosynthesis protein B	Sorbitol dehydrogenase	-><-	72	?
316279.Syncc9902_1836	316279.Syncc9902_1837	putative glycerol-3-phosphate dehydrogenase	Alpha amylase, catalytic subdomain	-><-	70	?
74547.PMT1129	74547.PMT1130	Hypothetical protein	Cytochrome b6-f complex subunit V	-><-	71	?
74547.PMT1937	74547.PMT1938	Fe-S oxidoreductase	Hypothetical protein	-><-	117	?
83331.MT0556	83331.MT0557	PE_PGRS family protein	3-oxoacyl-[acyl-carrier-protein] synthase 3 (EC 2.3.1.41) (3-oxoacyl- [acyl-carrier-protein] synthase III) (Beta-ketoacyl-ACP synthase III) (KAS III) (MtFabH)	-><-	105	?
83331.MT1289	83331.MT1290	PROBABLE DRUG-TRANSPORT INTEGRAL MEMBRANE PROTEIN	Hypothetical protein	-><-	98	?
83331.MT1946	83331.MT1947	Zinc-binding dehydrogenase	Hypothetical protein	-><-	141	?
83331.MT2247	83331.MT2248	Hypothetical protein Rv2191/MT2247	Anthranilate phosphoribosyltransferase (EC 2.4.2.18)	-><-	126	?
83331.MT2265	83331.MT2266	Hypothetical protein Rv2209/MT2265	Probable branched-chain-amino-acid aminotransferase (EC 2.6.1.42) (BCAT)	-><-	75	?
83331.MT3072	83331.MT3073	Sugar transporter family protein	3-isopropylmalate dehydrogenase (EC 1.1.1.85) (Beta-IPM dehydrogenase) (IMDH) (3-IPM-DH)	-><-	149	?
83332.Rv1250	83332.Rv1251c	PROBABLE DRUG-TRANSPORT INTEGRAL MEMBRANE PROTEIN	Hypothetical protein	-><-	98	?
83332.Rv1895	83332.Rv1896c	POSSIBLE DEHYDROGENASE	Hypothetical protein	-><-	141	?
83332.Rv2191	83332.Rv2192c	Hypothetical protein Rv2191/MT2247	Anthranilate phosphoribosyltransferase (EC 2.4.2.18)	-><-	126	?
83332.Rv2306.2	83332.Rv2307c	POSSIBLE CONSERVED MEMBRANE PROTEIN	Hypothetical protein Rv2307c/MT2364	-><-	72	?
83332.Rv2891	83332.Rv2892c	Hypothetical protein Rv2891/MT2958.2 precursor	Hypothetical PPE-family protein PPE45	-><-	222	?
83332.Rv2994	83332.Rv2995c	PROBABLE CONSERVED INTEGRAL MEMBRANE PROTEIN	3-isopropylmalate dehydrogenase (EC 1.1.1.85) (Beta-IPM dehydrogenase) (IMDH) (3-IPM-DH)	-><-	149	?
* conv_2 --> 3'-end extension in both genes of the pair
conv_1a --> 3'-end extension in gene a
conv_1b --> 3'-end extension in gene b
? --> possible true overlap
DIVERGENT OVERLAPS
upstream gene	downstream gene	function of the protein encoded in upstream gene	function of the protein encoded in downstream gene	orientation	overlapping length	type of misannotation *
196164.CE1518	196164.CE1519	Hypothetical protein	Putative tRNA/rRNA methyltransferase	<-->	83	div_2
203267.TWT566	203267.TWT567	ATP-dependent DNA helicase	3-phosphoshikimate 1-carboxyvinyltransferase	<-->	341	div_2
224325.AF0338	224325.AF0339	Type II secretion system protein	Alcohol dehydrogenase, iron-containing	<-->	99	div_2
224911.blr6195	224911.bll6196	Bll6196 protein	Bll6196 protein	<-->	159	div_2
224911.bll7921	224911.blr7922	ABC transporter substrate-binding protein	ABC transporter substrate-binding protein	<-->	97	div_2
243090.RB1262	243090.RB1263	Error-prone DNA polymerase (EC 2.7.7.7)	Hypothetical protein	<-->	196	div_2
243090.RB6394	243090.RB6395	Probable 2-hydroxyacid dehydrogenase	Probable PKR inhibitor	<-->	410	div_2
243090.RB6482	243090.RB6483	Ribosomal large subunit pseudouridine synthase D	DNA-dependent ATPase DNA helicase	<-->	95	div_2
243277.VCA0709	243277.VCA0710	Sensor protein TorS	Periplasmic protein TorT	<-->	78	div_2
264462.Bd3485	264462.Bd3486	Menaquinone-specific isochorismate synthase	3-deoxy-7-phosphoheptalonate synthase/chorismate	<-->	92	div_2
271848.BTH_I0983	271848.BTH_I0984	rhodanese-like domain protein	DNA polymerase III, alpha subunit, form 1	<-->	99	div_2
271848.BTH_I1934	271848.BTH_I1935	inositol-1-monophosphatase	RNA methyltransferase, TrmH family, group 1	<-->	82	div_2
271848.BTH_II0526	271848.BTH_II0527	major facilitator family transporter	TonB-dependent receptor	<-->	73	div_2
271848.BTH_II1421	271848.BTH_II1422	transcriptional regulator, GntR family	oxidoreductase alpha (molybdopterin) subunit	<-->	83	div_2
273063.ST1621	273063.ST1622	Hypothetical protein ST1621	Hypothetical protein ST1622	<-->	145	div_2
291331.XOO0797	291331.XOO0798	Phosphoglucomutase; phosphomannomutase	IpsJ protein	<-->	68	div_2
291331.XOO2710	291331.XOO2711	TRNA/rRNA methyltransferase	Extragenic supressor protein SuhB	<-->	65	div_2
309807.SRU_1232	309807.SRU_1233	glycine oxidase	glycine oxidase ThiO	<-->	101	div_2
316273.XCV2678	316273.XCV2679	Transcriptional regulator, LacI family	Multiphosphoryl transfer protein FruB	<-->	70	div_2
320372.BURPS1710b_1199	320372.BURPS1710b_1200	cobinamide kinase	Cobyric acid synthase	<-->	1722	div_2
320372.BURPS1710b_3014	320372.BURPS1710b_3015	oxygenase	TPR domain protein	<-->	72	div_2
320372.BURPS1710b_3017	320372.BURPS1710b_3018	glutamine amidotransferase, class I	Disulfide bond formation protein DsbB subfamily,	<-->	1038	div_2
64091.VNG0414G	64091.VNG0415G	Phosphoribosylaminoimidazole-succinocarboxamide	Adenylosuccinate lyase	<-->	113	div_2
84588.SYNW0080	84588.SYNW0081	Hypothetical protein	Possible photosystem II protein PsbZ	<-->	66	div_2
1148.sll1762	1148.slr1879	Sll1762 protein	S-adenosyl-methionine- precorrin-2	<-->	149	div_1a
115713.CPn1046	115713.CPn1047	Probable aromatic amino acid hydroxylase (EC 1.14.16.-)	Dihydrodipicolinate reductase (EC 1.3.1.26) (DHPR)	<-->	124	div_1a
138677.CPJ1046	138677.BA000008_GR_1196955-1197749	Probable aromatic amino acid hydroxylase (EC 1.14.16.-)	Dihydrodipicolinate reductase (EC 1.3.1.26) (DHPR)	<-->	124	div_1a
182082.CpB1086	182082.CpB1088	Probable aromatic amino acid hydroxylase (EC 1.14.16.-)	Dihydrodipicolinate reductase (EC 1.3.1.26) (DHPR)	<-->	112	div_1a
186497.PF1843	186497.PF1844	Chromosome segregation protein smc	Hypothetical protein PF1844	<-->	287	div_1a
190650.CC1412	190650.CC1413	Transcriptional regulator, putative	Hypothetical protein CC1413	<-->	78	div_1a
190650.CC3190	190650.CC3191	Hypothetical protein CC3190	Sensory box histidine kinase/response regulator	<-->	122	div_1a
196164.CE0482	196164.CE0483	Hypothetical protein	Putative transferase	<-->	73	div_1a
204722.BR2130	204722.BR2131	Smp-30/Cgr1 family protein, putative	Glutathione synthetase (EC 6.3.2.3) (Glutathione synthase) (GSH synthetase) (GSH-S) (GSHase)	<-->	65	div_1a
208964.PA0847	208964.PA0848	Hypothetical protein	Probable alkyl hydroperoxide reductase	<-->	68	div_1a
224324.AQ_1638	224324.AQ_1639	Lipoate-protein ligase A	Oxido/reductase iron sulfur protein	<-->	83	div_1a
224325.AF0263	224325.AF0264	Hypothetical protein	Flap structure-specific endonuclease (EC 3.1.-.-)	<-->	164	div_1a
224325.AF0807	224325.AF0808	L-lactate dehydrogenase, cytochrome-type	Glycolate oxidase subunit	<-->	78	div_1a
228908.NEQ172	228908.NEQ173	NEQ172	NEQ173	<-->	72	div_1a
243090.RB10616	243090.RB10617	Altronate hydrolase	Succinyl-CoA synthetase beta chain (EC 6.2.1.5) (SCS-beta)	<-->	126	div_1a
243090.RB11945	243090.RB11946	Probable aldehyde dehydrogenase	Thermophilic NAD(P)H-flavin oxidoreductase	<-->	143	div_1a
243090.RB406	243090.RB409	Mucin-desulfating sulfatase	Arylsulfatase A	<-->	110	div_1a
243277.VC1348	243277.VC1349	Response regulator	Sensory box sensor histidine kinase/response	<-->	65	div_1a
266835.mll1488	266835.mlr1489	Probable D-lactate dehydrogenase	Mlr1489 protein	<-->	195	div_1a
267747.PPA0306	267747.PPA0307	Uroporphyrinogen decarboxylase	Glutamyl-tRNA reductase	<-->	90	div_1a
267747.PPA0417	267747.PPA0418	Conserved protein, phosphoglycerate mutase family	Cobalamin biosynthesis CobD/CbiB protein	<-->	84	div_1a
273057.SSO0298	273057.SSO0297	Thiamine biosynthesis protein related protein	Transketolase, N-terminal section	<-->	77	div_1a
273057.SSO1089	273057.SSO1088	Hypothetical protein	Hypothetical protein	<-->	186	div_1a
273068.TTE0103	273068.TTE0102	Arginine deiminase	SAM-dependent methyltransferase	<-->	62	div_1a
291331.XOO1071	291331.XOO1072	Methanol dehydrogenase regulator	Hypothetical protein	<-->	61	div_1a
291331.XOO4509	291331.XOO4510	Hypothetical protein	Hypothetical protein	<-->	67	div_1a
359391.BAB1_2134	359391.BAB1_2135	Senescence marker protein-30	Glutathione synthetase (EC 6.3.2.3) (Glutathione synthase) (GSH synthetase) (GSH-S) (GSHase)	<-->	65	div_1a
66692.ABC3274	66692.ABC3275	Unsaturated glucuronyl hydrolase	Transcriptional regulator, AraC/XylS family	<-->	228	div_1a
74547.PMT0708	74547.PMT0709	Possible GTP cyclohydrolase II	N-acetyl-gamma-glutamyl-phosphate reductase (EC 1.2.1.38) (AGPR) (N- acetyl-glutamate semialdehyde dehydrogenase) (NAGSA dehydrogenase)	<-->	141	div_1a
271848.BTH_II1911	271848.BTH_II1912	DJ-1/PfpI family protein	transcriptional regulator, AraC family	<-->	71	div_1a
1148.sll1500	1148.slr1609	Hypothetical UPF0284 protein sll1500	Long-chain-fatty-acid CoA ligase	<-->	67	div_1b
115711.CP0805	115711.CP0806	Dihydrodipicolinate reductase (EC 1.3.1.26) (DHPR)	Probable aromatic amino acid hydroxylase (EC 1.14.16.-)	<-->	124	div_1b
186497.PF0219	186497.PF0220	Putative 6-pyruvoyl tetrahydrobiopterin synthase	Hexulose-6-phosphate synthase	<-->	67	div_1b
221988.MS1361	221988.MS1362	DinG protein	Hypothetical protein	<-->	90	div_1b
226186.BT1437	226186.BT1438	Hypothetical protein	Putative membrane efflux protein	<-->	113	div_1b
243090.RB9116	243090.RB9119	Acetylornithine deacetylase ArgE	Magnesium transporter Ykok	<-->	91	div_1b
243230.DR0763	243230.DR0764	Hypothetical protein	Lipoyltransferase (EC 2.3.1.-) (Lipoyl-[acyl-carrier protein]-protein- N-lipoyltransferase) (Lipoate-protein ligase B)	<-->	83	div_1b
266835.mll1448	266835.mlr1449	tRNA delta(2)-isopentenylpyrophosphate transferase (EC 2.5.1.8) (IPP transferase) (Isopentenyl-diphosphate-tRNA isopentenyltransferase) (IPTase) (IPPT)	Probable phosphoserine phosphatase	<-->	134	div_1b
266835.mll3694	266835.mlr3696	Mll3694 protein	Mlr3696 protein	<-->	70	div_1b
266835.mll7789	266835.mlr7790	Mll7789 protein	Dihydroorotase	<-->	63	div_1b
271848.BTH_II0905	271848.BTH_II0906	transcriptional regulator lacI family	PTS system, glucose-specific	<-->	95	div_1b
273057.SSO0210	273057.SSO0209	DNA/pantothenate metabolism flavoprotein	Acetyltransferase, putative	<-->	115	div_1b
273063.ST2343	273063.ST2344	Cobalamin synthase	505aa long hypothetical cobyric acid synthase	<-->	125	div_1b
291331.XOO0681	291331.XOO0682	Outer membrane protein	Histidine kinase/response regulator hybrid	<-->	278	div_1b
291331.XOO3682	291331.XOO3683	Non-hemolytic phospholipase C	TonB-dependent receptor	<-->	95	div_1b
309807.SRU_0950	309807.SRU_0951	exonuclease	beta-lactamase	<-->	74	div_1b
316273.XCV0627	316273.XCV0628	Putative oxidoreductase	Transcriptional regulator, AraC family	<-->	62	div_1b
316273.XCV1362	316273.XCV1363	Putative DNA-binding protein	Putative aldehyde dehydrogenase	<-->	69	div_1b
320372.BURPS1710b_2618	320372.BURPS1710b_2619	ribonuclease activity regulator protein RraA	transcriptional regulator, AraC family	<-->	360	div_1b
66692.ABC3529	66692.ABC3530	Transcriptional regulator, AraC/XylS family	Hypothetical protein	<-->	120	div_1b
84588.SYNW0519	84588.SYNW0520	2,3-bisphosphoglycerate-independent phosphoglycerate mutase (EC 5.4.2.1) (Phosphoglyceromutase) (BPG-independent PGAM) (iPGM)	Possible pyrimidine operon regulatory protein	<-->	110	div_1b
* div_2 --> 5'-end extension in both genes of the pair
div_1a --> 5'-end extension in gene a
div_1b --> 5'-end extension in gene b
