# Supplementary material for: Large gene overlaps in prokaryotic genomes: result of functional constraints or mispredictions?
Source: BMC Genomics. 2008 Jul 15;9:335. doi: 10.1186/1471-2164-9-335 (PMC2478687; doi:10.1186/1471-2164-9-335)
Supplement: Additional file 2 — Number of misannotations per genome in each category. Summary of the mispredicted overlaps found within the genome of each species sorted by categories. [file 1471-2164-9-335-S2.xls]

## Sheet: Hoja1
5'-end extension	409 misannotations
TaxID	Species name	misannotations
364106	Escherichia coli UTI89	19
320372	Burkholderia pseudomallei 1710b	15
271848	Burkholderia thailandensis E264	15
199310	Escherichia coli CFT073	15
266835	Mesorhizobium loti MAFF303099	13
224914	Brucella melitensis 16M	12
291331	Xanthomonas oryzae pv. oryzae KACC10331	12
224911	Bradyrhizobium japonicum USDA 110	11
243090	Rhodopirellula baltica SH 1	11
56780	Syntrophus aciditrophicus SB	10
196164	Corynebacterium efficiens YS-314	9
196600	Vibrio vulnificus YJ016	9
243277	Vibrio cholerae O1 biovar eltor str. N16961	7
229193	Yersinia pestis biovar Microtus str. 91001	7
187410	Yersinia pestis KIM	7
290633	Gluconobacter oxydans 621H	6
224325	Archaeoglobus fulgidus DSM 4304	5
342108	Magnetospirillum magneticum AMB-1	5
83331	Mycobacterium tuberculosis CDC1551	5
267747	Propionibacterium acnes KPA171202	5
273057	Sulfolobus solfataricus P2	5
190486	Xanthomonas axonopodis pv. citri str. 306	5
190485	Xanthomonas campestris pv. campestris str. ATCC 33913	5
288681	Bacillus cereus E33L	4
264201	Candidatus Protochlamydia amoebophila UWE25	4
190650	Caulobacter crescentus CB15	4
177439	Desulfotalea psychrophila LSv54	4
272624	Legionella pneumophila subsp. pneumophila str. Philadelphia 1	4
189518	Leptospira interrogans serovar Lai str. 56601	4
171101	Streptococcus pneumoniae R6	4
314565	Xanthomonas campestris pv. campestris str. 8004	4
66692	Bacillus clausii KSM-K16	3
281309	Bacillus thuringiensis serovar konkukian str. 97-27	3
295405	Bacteroides fragilis YCH46	3
243230	Deinococcus radiodurans R1	3
298386	Photobacterium profundum SS9	3
326442	Pseudoalteromonas haloplanktis TAC125	3
160488	Pseudomonas putida KT2440	3
370552	Streptococcus pyogenes MGAS10270	3
370554	Streptococcus pyogenes MGAS10750	3
370553	Streptococcus pyogenes MGAS2096	3
319701	Streptococcus pyogenes MGAS6180	3
370551	Streptococcus pyogenes MGAS9429	3
197221	Thermosynechococcus elongatus BP-1	3
243274	Thermotoga maritima MSB8	3
203267	Tropheryma whipplei str. Twist	3
316273	Xanthomonas campestris pv. vesicatoria str. 85-10	3
279010	Bacillus licheniformis ATCC 14580	2
226186	Bacteroides thetaiotaomicron VPI-5482	2
359391	Brucella melitensis biovar Abortus 2308	2
243161	Chlamydia muridarum Nigg	2
235909	Geobacillus kaustophilus HTA426	2
233412	Haemophilus ducreyi 35000HP	2
85962	Helicobacter pylori 26695	2
297245	Legionella pneumophila str. Lens	2
297246	Legionella pneumophila str. Paris	2
221988	Mannheimia succiniciproducens MBEL55E	2
188937	Methanosarcina acetivorans C2A	2
272634	Mycoplasma pneumoniae M129	2
272635	Mycoplasma pulmonis UAB CTIP	2
242231	Neisseria gonorrhoeae FA 1090	2
323098	Nitrobacter winogradskyi Nb-255	2
263820	Picrophilus torridus DSM 9790	2
74547	Prochlorococcus marinus str. MIT 9313	2
315456	Rickettsia felis URRWXCal2	2
321314	Salmonella enterica subsp. enterica serovar Choleraesuis str. SC-B67	2
209261	Salmonella enterica subsp. enterica serovar Typhi str. Ty2	2
158878	Staphylococcus aureus subsp. aureus Mu50	2
84588	Synechococcus sp. WH 8102	2
1148	Synechocystis sp. PCC 6803	2
62977	Acinetobacter sp. ADP1	1
272557	Aeropyrum pernix K1	1
322098	Aster yellows witches'-broom phytoplasma AYWB	1
260799	Bacillus anthracis str. Sterne	1
224308	Bacillus subtilis subsp. subtilis str. 168	1
283166	Bartonella henselae str. Houston-1	1
283165	Bartonella quintana str. Toulouse	1
206672	Bifidobacterium longum NCC2705	1
257311	Bordetella parapertussis 12822	1
262698	Brucella abortus biovar 1 str. 9-941	1
204722	Brucella suis 1330	1
246194	Carboxydothermus hydrogenoformans Z-2901	1
212717	Clostridium tetani E88	1
315277	Chlamydia trachomatis A/HAR-13	1
272561	Chlamydia trachomatis D/UW-3/CX	1
227941	Chlamydophila caviae GPIC	1
115711	Chlamydophila pneumoniae AR39	1
115713	Chlamydophila pneumoniae CWL029	1
138677	Chlamydophila pneumoniae J138	1
182082	Chlamydophila pneumoniae TW-183	1
194439	Chlorobium tepidum TLS	1
138119	Desulfitobacterium hafniense Y51	1
155864	Escherichia coli O157:H7 EDL933	1
119857	Francisella tularensis subsp. holarctica	1
106370	Frankia sp. CcI3	1
269799	Geobacter metallireducens GS-15	1
349521	Hahella chejuensis KCTC 2396	1
272569	Haloarcula marismortui ATCC 43049	1
64091	Halobacterium sp. NRC-1	1
85963	Helicobacter pylori J99	1
272626	Listeria innocua Clip11262	1
192952	Methanosarcina mazei Go1	1
243273	Mycoplasma genitalium G37	1
295358	Mycoplasma hyopneumoniae 232	1
279238	Novosphingobium aromaticivorans DSM 12444	1
221109	Oceanobacillus iheyensis HTE831	1
272843	Pasteurella multocida subsp. multocida str. Pm70	1
338963	Pelobacter carbinolicus DSM 2380	1
220664	Pseudomonas fluorescens Pf-5	1
264730	Pseudomonas syringae pv. phaseolicola 1448A	1
223283	Pseudomonas syringae pv. tomato str. DC3000	1
178306	Pyrobaculum aerophilum str. IM2	1
186497	Pyrococcus furiosus DSM 3638	1
70601	Pyrococcus horikoshii OT3	1
347834	Rhizobium etli CFN 42	1
338969	Rhodoferax ferrireducens T118	1
258594	Rhodopseudomonas palustris CGA009	1
336407	Rickettsia bellii RML369-C	1
309807	Salinibacter ruber DSM 13855	1
295319	Salmonella enterica subsp. enterica serovar Paratyphi A str. ATCC 9150	1
220341	Salmonella enterica subsp. enterica serovar Typhi str. CT18	1
246200	Silicibacter pomeroyi DSS-3	1
317655	Sphingopyxis alaskensis RB2256	1
158879	Staphylococcus aureus subsp. aureus N315	1
93061	Staphylococcus aureus subsp. aureus NCTC 8325	1
367830	Staphylococcus aureus subsp. aureus USA300	1
160490	Streptococcus pyogenes M1 GAS	1
286636	Streptococcus pyogenes MGAS10394	1
186103	Streptococcus pyogenes MGAS8232	1
193567	Streptococcus pyogenes SSI-1	1
299768	Streptococcus thermophilus CNRZ1066	1
264199	Streptococcus thermophilus LMG 18311	1
292459	Symbiobacterium thermophilum IAM 14863	1
316279	Synechococcus sp. CC9902	1
321327	Synechococcus sp. JA-3-3Ab	1
273075	Thermoplasma acidophilum DSM 1728	1
262724	Thermus thermophilus HB27	1
36870	Wigglesworthia glossinidia endosymbiont of Glossina brevipalpis	1
273121	Wolinella succinogenes DSM 1740	1
264203	Zymomonas mobilis subsp. mobilis ZM4	1
Fragmentation	163 misannotations
TaxID	Species name	misannotations
224914	Brucella melitensis 16M	25
224911	Bradyrhizobium japonicum USDA 110	8
199310	Escherichia coli CFT073	8
190486	Xanthomonas axonopodis pv. citri str. 306	8
83332	Mycobacterium tuberculosis H37Rv	6
370553	Streptococcus pyogenes MGAS2096	6
316273	Xanthomonas campestris pv. vesicatoria str. 85-10	4
260799	Bacillus anthracis str. Sterne	3
177439	Desulfotalea psychrophila LSv54	3
192952	Methanosarcina mazei Go1	3
272944	Rickettsia conorii str. Malish 7	3
216895	Vibrio vulnificus CMCP6	3
272558	Bacillus halodurans C-125	2
243160	Burkholderia mallei ATCC 23344	2
195102	Clostridium perfringens str. 13	2
138677	Chlamydophila pneumoniae J138	2
314225	Erythrobacter litoralis HTCC2594	2
155864	Escherichia coli O157:H7 EDL933	2
119857	Francisella tularensis subsp. holarctica	2
266835	Mesorhizobium loti MAFF303099	2
233413	Mycobacterium bovis AF2122/97	2
247156	Nocardia farcinica IFM 10152	2
298386	Photobacterium profundum SS9	2
267747	Propionibacterium acnes KPA171202	2
178306	Pyrobaculum aerophilum str. IM2	2
258594	Rhodopseudomonas palustris CGA009	2
336407	Rickettsia bellii RML369-C	2
196620	Staphylococcus aureus subsp. aureus MW2	2
93061	Staphylococcus aureus subsp. aureus NCTC 8325	2
227882	Streptomyces avermitilis MA-4680	2
312309	Vibrio fischeri ES114	2
190485	Xanthomonas campestris pv. campestris str. ATCC 33913	2
234826	Anaplasma marginale str. St. Maries	1
222523	Bacillus cereus ATCC 10987	1
279010	Bacillus licheniformis ATCC 14580	1
359391	Brucella melitensis biovar Abortus 2308	1
204722	Brucella suis 1330	1
269483	Burkholderia sp. 383	1
271848	Burkholderia thailandensis E264	1
246194	Carboxydothermus hydrogenoformans Z-2901	1
196164	Corynebacterium efficiens YS-314	1
264202	Chlamydophila felis Fe/C-56	1
243230	Deinococcus radiodurans R1	1
251221	Gloeobacter violaceus PCC 7421	1
290633	Gluconobacter oxydans 621H	1
71421	Haemophilus influenzae Rd KW20	1
257314	Lactobacillus johnsonii NCC 533	1
314315	Lactobacillus sakei subsp. sakei 23K	1
342108	Magnetospirillum magneticum AMB-1	1
221988	Mannheimia succiniciproducens MBEL55E	1
267377	Methanococcus maripaludis S2	1
190192	Methanopyrus kandleri AV19	1
269797	Methanosarcina barkeri str. Fusaro	1
187420	Methanothermobacter thermautotrophicus str. Delta H	1
262316	Mycobacterium avium subsp. paratuberculosis K-10	1
122587	Neisseria meningitidis Z2491	1
103690	Nostoc sp. PCC 7120	1
186497	Pyrococcus furiosus DSM 3638	1
267608	Ralstonia solanacearum GMI1000	1
243090	Rhodopirellula baltica SH 1	1
309807	Salinibacter ruber DSM 13855	1
220341	Salmonella enterica subsp. enterica serovar Typhi str. CT18	1
370552	Streptococcus pyogenes MGAS10270	1
370554	Streptococcus pyogenes MGAS10750	1
198466	Streptococcus pyogenes MGAS315	1
264199	Streptococcus thermophilus LMG 18311	1
273057	Sulfolobus solfataricus P2	1
292459	Symbiobacterium thermophilum IAM 14863	1
56780	Syntrophus aciditrophicus SB	1
300852	Thermus thermophilus HB8	1
243277	Vibrio cholerae O1 biovar eltor str. N16961	1
196600	Vibrio vulnificus YJ016	1
273121	Wolinella succinogenes DSM 1740	1
314565	Xanthomonas campestris pv. campestris str. 8004	1
291331	Xanthomonas oryzae pv. oryzae KACC10331	1
3' extension	68 misannotations
TaxID	Species name	misannotations
243274	Thermotoga maritima MSB8	4
233413	Mycobacterium bovis AF2122/97	3
226900	Bacillus cereus ATCC 14579	2
271848	Burkholderia thailandensis E264	2
115711	Chlamydophila pneumoniae AR39	2
115713	Chlamydophila pneumoniae CWL029	2
138677	Chlamydophila pneumoniae J138	2
182082	Chlamydophila pneumoniae TW-183	2
251221	Gloeobacter violaceus PCC 7421	2
190192	Methanopyrus kandleri AV19	2
262316	Mycobacterium avium subsp. paratuberculosis K-10	2
198094	Bacillus anthracis str. Ames	1
261594	Bacillus anthracis str. 'Ames Ancestor'	1
260799	Bacillus anthracis str. Sterne	1
222523	Bacillus cereus ATCC 10987	1
288681	Bacillus cereus E33L	1
66692	Bacillus clausii KSM-K16	1
279010	Bacillus licheniformis ATCC 14580	1
281309	Bacillus thuringiensis serovar konkukian str. 97-27	1
272559	Bacteroides fragilis NCTC 9343	1
295405	Bacteroides fragilis YCH46	1
226186	Bacteroides thetaiotaomicron VPI-5482	1
264462	Bdellovibrio bacteriovorus HD100	1
224911	Bradyrhizobium japonicum USDA 110	1
224914	Brucella melitensis 16M	1
272560	Burkholderia pseudomallei K96243	1
218497	Chlamydophila abortus S26/3	1
227941	Chlamydophila caviae GPIC	1
264202	Chlamydophila felis Fe/C-56	1
159087	Dechloromonas aromatica RCB	1
138119	Desulfitobacterium hafniense Y51	1
177439	Desulfotalea psychrophila LSv54	1
882	Desulfovibrio vulgaris subsp. vulgaris str. Hildenborough	1
226185	Enterococcus faecalis V583	1
119857	Francisella tularensis subsp. holarctica	1
106370	Frankia sp. CcI3	1
235909	Geobacillus kaustophilus HTA426	1
290633	Gluconobacter oxydans 621H	1
342108	Magnetospirillum magneticum AMB-1	1
242231	Neisseria gonorrhoeae FA 1090	1
220664	Pseudomonas fluorescens Pf-5	1
223283	Pseudomonas syringae pv. tomato str. DC3000	1
258594	Rhodopseudomonas palustris CGA009	1
321314	Salmonella enterica subsp. enterica serovar Choleraesuis str. SC-B67	1
295319	Salmonella enterica subsp. enterica serovar Paratyphi A str. ATCC 9150	1
209261	Salmonella enterica subsp. enterica serovar Typhi str. Ty2	1
300267	Shigella dysenteriae Sd197	1
100226	Streptomyces coelicolor A3(2)	1
1140	Synechococcus elongatus PCC 7942	1
84588	Synechococcus sp. WH 8102	1
56780	Syntrophus aciditrophicus SB	1
69014	Thermococcus kodakarensis KOD1	1
197221	Thermosynechococcus elongatus BP-1	1
190485	Xanthomonas campestris pv. campestris str. ATCC 33913	1
Redundant gene prediction	4 misannotations
TaxID	Species name	misannotations
198215	Shigella flexneri 2a str. 2457T	1
209261	Salmonella enterica subsp. enterica serovar Typhi str. Ty2	1
257363	Rickettsia typhi str. Wilmington	1
267608	Ralstonia solanacearum GMI1000	1
5' & 3' extension	71 misannotations
TaxID	Species name	misannotations
243090	Rhodopirellula baltica SH 1	8
56780	Syntrophus aciditrophicus SB	5
224911	Bradyrhizobium japonicum USDA 110	3
272569	Haloarcula marismortui ATCC 43049	3
266835	Mesorhizobium loti MAFF303099	3
291331	Xanthomonas oryzae pv. oryzae KACC10331	3
320372	Burkholderia pseudomallei 1710b	2
271848	Burkholderia thailandensis E264	2
196164	Corynebacterium efficiens YS-314	2
177439	Desulfotalea psychrophila LSv54	2
106370	Frankia sp. CcI3	2
342108	Magnetospirillum magneticum AMB-1	2
347834	Rhizobium etli CFN 42	2
309807	Salinibacter ruber DSM 13855	2
197221	Thermosynechococcus elongatus BP-1	2
196600	Vibrio vulnificus YJ016	2
224324	Aquifex aeolicus VF5	1
224325	Archaeoglobus fulgidus DSM 4304	1
295405	Bacteroides fragilis YCH46	1
204722	Brucella suis 1330	1
272560	Burkholderia pseudomallei K96243	1
212717	Clostridium tetani E88	1
243230	Deinococcus radiodurans R1	1
138119	Desulfitobacterium hafniense Y51	1
882	Desulfovibrio vulgaris subsp. vulgaris str. Hildenborough	1
235909	Geobacillus kaustophilus HTA426	1
251221	Gloeobacter violaceus PCC 7421	1
188937	Methanosarcina acetivorans C2A	1
272635	Mycoplasma pulmonis UAB CTIP	1
103690	Nostoc sp. PCC 7120	1
264198	Ralstonia eutropha JMP134	1
321314	Salmonella enterica subsp. enterica serovar Choleraesuis str. SC-B67	1
300269	Shigella sonnei Ss046	1
158879	Staphylococcus aureus subsp. aureus N315	1
93061	Staphylococcus aureus subsp. aureus NCTC 8325	1
370553	Streptococcus pyogenes MGAS2096	1
273057	Sulfolobus solfataricus P2	1
269084	Synechococcus elongatus PCC 6301	1
243274	Thermotoga maritima MSB8	1
262724	Thermus thermophilus HB27	1
243276	Treponema pallidum subsp. pallidum str. Nichols	1
203267	Tropheryma whipplei str. Twist	1
Convergent overlaps	124 misannotations
TaxID	Species name	misannotations
197221	Thermosynechococcus elongatus BP-1	5
251221	Gloeobacter violaceus PCC 7421	4
262316	Mycobacterium avium subsp. paratuberculosis K-10	4
100226	Streptomyces coelicolor A3(2)	4
262724	Thermus thermophilus HB27	4
290397	Anaeromyxobacter dehalogenans 2CP-C	3
106370	Frankia sp. CcI3	3
243233	Methylococcus capsulatus str. Bath	3
264198	Ralstonia eutropha JMP134	3
347834	Rhizobium etli CFN 42	3
316056	Rhodopseudomonas palustris BisB18	3
269796	Rhodospirillum rubrum ATCC 11170	3
330779	Sulfolobus acidocaldarius DSM 639	3
84588	Synechococcus sp. WH 8102	3
224324	Aquifex aeolicus VF5	2
265072	Methylobacillus flagellatus KT	2
83331	Mycobacterium tuberculosis CDC1551	2
247156	Nocardia farcinica IFM 10152	2
319225	Pelodictyon luteolum DSM 273	2
205922	Pseudomonas fluorescens PfO-1	2
160488	Pseudomonas putida KT2440	2
186497	Pyrococcus furiosus DSM 3638	2
316057	Rhodopseudomonas palustris BisB5	2
336407	Rickettsia bellii RML369-C	2
315456	Rickettsia felis URRWXCal2	2
321332	Synechococcus sp. JA-2-3B'a(2-13)	2
321327	Synechococcus sp. JA-3-3Ab	2
273075	Thermoplasma acidophilum DSM 1728	2
272559	Bacteroides fragilis NCTC 9343	1
295405	Bacteroides fragilis YCH46	1
264462	Bdellovibrio bacteriovorus HD100	1
224911	Bradyrhizobium japonicum USDA 110	1
243160	Burkholderia mallei ATCC 23344	1
320372	Burkholderia pseudomallei 1710b	1
271848	Burkholderia thailandensis E264	1
266265	Burkholderia xenovorans LB400	1
196627	Corynebacterium glutamicum ATCC 13032	1
227377	Coxiella burnetii RSA 493	1
159087	Dechloromonas aromatica RCB	1
71421	Haemophilus influenzae Rd KW20	1
349521	Hahella chejuensis KCTC 2396	1
266835	Mesorhizobium loti MAFF303099	1
190192	Methanopyrus kandleri AV19	1
272631	Mycobacterium leprae TN	1
83332	Mycobacterium tuberculosis H37Rv	1
272634	Mycoplasma pneumoniae M129	1
338963	Pelobacter carbinolicus DSM 2380	1
267747	Propionibacterium acnes KPA171202	1
208964	Pseudomonas aeruginosa PAO1	1
220664	Pseudomonas fluorescens Pf-5	1
178306	Pyrobaculum aerophilum str. IM2	1
266264	Ralstonia metallidurans CH34	1
338969	Rhodoferax ferrireducens T118	1
243090	Rhodopirellula baltica SH 1	1
258594	Rhodopseudomonas palustris CGA009	1
316058	Rhodopseudomonas palustris HaA2	1
309807	Salinibacter ruber DSM 13855	1
321314	Salmonella enterica subsp. enterica serovar Choleraesuis str. SC-B67	1
198215	Shigella flexneri 2a str. 2457T	1
246200	Silicibacter pomeroyi DSS-3	1
227882	Streptomyces avermitilis MA-4680	1
273057	Sulfolobus solfataricus P2	1
292459	Symbiobacterium thermophilum IAM 14863	1
269084	Synechococcus elongatus PCC 6301	1
1140	Synechococcus elongatus PCC 7942	1
110662	Synechococcus sp. CC9605	1
269800	Thermobifida fusca YX	1
69014	Thermococcus kodakarensis KOD1	1
292415	Thiobacillus denitrificans ATCC 25259	1
203267	Tropheryma whipplei str. Twist	1
218496	Tropheryma whipplei TW08/27	1
190486	Xanthomonas axonopodis pv. citri str. 306	1
314565	Xanthomonas campestris pv. campestris str. 8004	1
190485	Xanthomonas campestris pv. campestris str. ATCC 33913	1
316273	Xanthomonas campestris pv. vesicatoria str. 85-10	1
264203	Zymomonas mobilis subsp. mobilis ZM4	1
Divergent overlaps	75 misannotations
TaxID	Species name	misannotations
243090	Rhodopirellula baltica SH 1	7
271848	Burkholderia thailandensis E264	6
291331	Xanthomonas oryzae pv. oryzae KACC10331	6
320372	Burkholderia pseudomallei 1710b	4
266835	Mesorhizobium loti MAFF303099	4
224325	Archaeoglobus fulgidus DSM 4304	3
273057	Sulfolobus solfataricus P2	3
316273	Xanthomonas campestris pv. vesicatoria str. 85-10	3
66692	Bacillus clausii KSM-K16	2
224911	Bradyrhizobium japonicum USDA 110	2
190650	Caulobacter crescentus CB15	2
196164	Corynebacterium efficiens YS-314	2
267747	Propionibacterium acnes KPA171202	2
186497	Pyrococcus furiosus DSM 3638	2
309807	Salinibacter ruber DSM 13855	2
273063	Sulfolobus tokodaii str. 7	2
84588	Synechococcus sp. WH 8102	2
1148	Synechocystis sp. PCC 6803	2
243277	Vibrio cholerae O1 biovar eltor str. N16961	2
224324	Aquifex aeolicus VF5	1
226186	Bacteroides thetaiotaomicron VPI-5482	1
264462	Bdellovibrio bacteriovorus HD100	1
359391	Brucella melitensis biovar Abortus 2308	1
204722	Brucella suis 1330	1
115711	Chlamydophila pneumoniae AR39	1
115713	Chlamydophila pneumoniae CWL029	1
138677	Chlamydophila pneumoniae J138	1
182082	Chlamydophila pneumoniae TW-183	1
243230	Deinococcus radiodurans R1	1
64091	Halobacterium sp. NRC-1	1
221988	Mannheimia succiniciproducens MBEL55E	1
228908	Nanoarchaeum equitans Kin4-M	1
74547	Prochlorococcus marinus str. MIT 9313	1
208964	Pseudomonas aeruginosa PAO1	1
273068	Thermoanaerobacter tengcongensis MB4	1
203267	Tropheryma whipplei str. Twist	1
