# Supplementary material for: Large gene overlaps in prokaryotic genomes: result of functional constraints or mispredictions?
Source: BMC Genomics. 2008 Jul 15;9:335. doi: 10.1186/1471-2164-9-335 (PMC2478687; doi:10.1186/1471-2164-9-335)
Supplement: Additional file 3 — Misannotations related to some genome features. Table summarizing the genomes with more misannotations and some features of the genome such as genome length, gene content, GC content, sequencing method, annotating method and sequence date. [file 1471-2164-9-335-S3.xls]

## Sheet: Full1
TaxID	Taxname	Misannotations	Kingdom	Length	Gene content	GC content	Sequenced	Annotation tools	CreationDate
224914	Brucella melitensis 16M	38	bacteria	3294931	3198	0.43	whole genome shotgun strategy	Integrated Genomics and ERGO bioinformatics tools, FASTA, Prosite, PFAM, COGS	Nov_13_2001
243090	Rhodopirellula baltica SH 1	28	bacteria	7036071	6743	0.38	whole-genome shotgun combining with bridging shotgun	Glimmer and BLASTP	Jul_8_2003
271848	Burkholderia thailandensis E264	27	bacteria	6723972	5634	0.33	random shotgun method	Glimmer, BLASTP and comparison in GenBank, Genpept,PIR,and SwissProt	Dec_17_2005
224911	Bradyrhizobium japonicum USDA 110	26	bacteria	9105828	8317	0.36	whole genome shotgun strategy combined with the bridging shotgun	Glimmer 2.02 and BLASTP and BLASTX	Dec_27_2002
199310	Escherichia coli CFT073	23	bacteria	5231428	5379	0.5	whole genome shotgun strategy	MAGPIE, Glimmer and BLAST	Dec_9_2002
266835	Mesorhizobium loti MAFF303099	23	bacteria	7036071	6743	0.38	whole-genome shotgun combining with bridging shotgun	Glimmer and BLASTP	Dec_26_2000
320372	Burkholderia pseudomallei 1710b	22	bacteria	7308054	6347	0.33	Unpublished	Unpublished	Oct_3_2005
291331	Xanthomonas oryzae pv. oryzae KACC10331	22	bacteria	5231428	5379	0.5	whole genome shotgun strategy	MAGPIE, Glimmer and BLAST	Feb_4_2005
364106	Escherichia coli UTI89	19	bacteria	5065741	5044	0.5	whole genome shotgun libraries	Glimmer, CRITICA, ORPHEUS and GENEMARKS with BLAST against ECOLI and Salmonella and BLASTP against ECOCyC	Apr_7_2006
56780	Syntrophus aciditrophicus SB	17	bacteria	3179300	3169	0.49	whole genome shotgun sequencing	Glimmer, Critica and Integrated Genomics and ERGO bioinformatics	Jan_28_2006
196164	Corynebacterium efficiens YS-314	14	bacteria	3147090	3020	0.63	shotgun method	comparison with C. glutamicum ATCC 13032 and C. diphtheriae NCTC13129	Nov_15_2002
190486	Xanthomonas axonopodis pv. citri str. 306	14	bacteria	5175554	4312	0.36	shotgun methodologies	GeneMark and Glimmer, BLAST and KEGG	May_23_2002
196600	Vibrio vulnificus YJ016	12	bacteria	5211578	5098	0.465	whole-genome shotgun libraries	GeneMark and Glimmer gene prediction programs	Oct_9_2003
273057	Sulfolobus solfataricus P2	11	archaea	2992245	2977	0.36	the genome was cloned and mapped by using cosmid lambda and bacterial artificial chromosome libraries and sequenced	Annotation was performed by searching sequence databases of genomes and metabolic pathway enzymes at http://www-archbac.u-psud.fr/projects/sulfolobus/in combination with Magpie	Oct_3_2001
197221	Thermosynechococcus elongatus BP-1	11	bacteria	2593857	2475	0.54	whole-genome shotgun strategy combined with the “bridging shotgun” method	Glimmer 2.02, BLASTP and BLASTX	Aug_19_2002
316273	Xanthomonas campestris pv. vesicatoria str. 85-10	11	bacteria	5178466	4604	0.65	Whole-genome sequencing	GenDB 2.0: Briefly, a combined gene prediction strategy was applied on the assembled sequences using Glimmer and CRITICA	Oct_23_2005
177439	Desulfotalea psychrophila LSv54	10	bacteria	3523383	3204	0.46	whole genome shotgun strategy	GLIMMER, CRITICA, ORPHEUS	Aug_16_2004
267747	Propionibacterium acnes KPA171202	10	bacteria	2560265	2333	0.6	several shotgun libraries were constructed	Initial gene prediction was accomplished using YACOP and annotation was done using the ERGO tool	Jul_30_2004
370553	Streptococcus pyogenes MGAS2096	10	bacteria	1860355	1979	0.38	Whole-genome shotgun sequencing	Integrated Genomics and ERGO bioinformatics tools	May_9_2006
243277	Vibrio cholerae O1 biovar eltor str. N16961	10	bacteria	4033464	4008	0.465	whole genome random sequencing method	GLIMMER and HMMER package	Sep_10_2001
224325	Archaeoglobus fulgidus VC-16	9	archaea	2178400	2436	0.485	Whole-genome random sequencing procedure	GeneSmith and CRITICA	Dec_17_1997
342108	Magnetospirillum magneticum AMB-1	9	bacteria	4967148	4611	0.65	whole genome shotgun strategy	XanaGen and XanaGenome	Dec_7_2005
190485	Xanthomonas campestris pv. campestris str. ATCC 33913	9	bacteria	5076188	4242	0.65	shotgun methodologies	GeneMark and Glimmer	Nov_28_2001
251221	Gloeobacter violaceus PCC 7421	8	bacteria	4659019	2333	0.62	whole genome shotgun method in combination with the 'bridging shotgun' strategy	Glimmer 2.02 and BLASTP and BLASTX	Oct_6_2003
290633	Gluconobacter oxydans 621H	8	bacteria	2702173	2432	0.61	whole-genome shotgun approach using plasmid and cosmid libraries	Initial ORFs prediction with YACOP. Annotation with ERGO software. All annotations were inspected manually through searches against PFAM, PROSITE, PRODOM and COGS databases, in addition to the BLASTP versus GenBank/EMBL and SWISSPROT databases	Jan_24_2005
84588	Synechococcus sp. WH 8102	8	bacteria	2434428	2519	0.59	Whole-genome shotgun libraries	Combination of three gene modelling programs—Critica, Glimmer and Generation was used in the determination of potential coding sequences	Aug_19_2003
243274	Thermotoga maritima MSB8	8	bacteria	1860725	1928	0.46	Whole-genome random sequencing procedure	GLIMMER	Sep_10_2001
